# Supplementary material for: Population Structure, and Selection Signatures Underlying High-Altitude Adaptation Inferred From Genome-Wide Copy Number Variations in Chinese Indigenous Cattle
Source: Front Genet. 2020 Feb 14;10:1404. doi: 10.3389/fgene.2019.01404 (PMC7033542; doi:10.3389/fgene.2019.01404)
Supplement: Supplementary file 1 [file Table_1.xls]

## Sheet: Table S1
Table S1 Detailed information of samples.
Breed name	Breed code	Site of sample collection	Longitude	Latitude	Climate	Mean altitude(m)	No. of sample	No. of samples after filtering
Aletai White	ALT	Bu'erjin County, Xinjiang Provine	E86°55′	N47°42′	Temperate continental climate	1106	15	13
Anxi	AX	Jiuquan City, Gansu Provine	E97°02′	N40°17′	Temperate continental climate	1054	10	9
Apeijiaza	APJZ	Gongbo'gyamda County, Tibetan Provine	E93°14′	N29°53′	Plateau mountain climate	3500	12	12
Bohai Black	BHB	Wudi County, Shandong Provine	E118°02′	N37°22′	Temperate monsoon climate	10	15	14
Chuannan Mountain	CNSD	Gong County, Sichuan Provine	E104°34′	N29°46′	Subtropical monsoon climate	420	13	12
Dianzhong	DZ	Chuxiong Yi Autonomous Prefecture, Yunnan Provine	E101°40′	N24°41′	Subtropical monsoon climate	1800	23	20
Fuzhou	FZ	Wafangdian City, Liaoning Provine	E121°58′	N39°37'	Temperate monsoon climate	125	11	11
Hazake	HSK	Qinghe County, Xinjiang Provine	E90°22′	N46°43′	Temperate continental climate	1200	15	15
Ji'an	JA	Ningdu County, Jiangxi Provine	E116°00′	N26°28′	Subtropical monsoon climate	200	20	18
Jiaxian Red	JXR	Jia County, Henan Provine	E113°11′	N33°59′	Temperate monsoon climate	300	15	14
Jinnan	JN	Yuncheng City, Shanxi Provine	E110°58′	N35°02′	Temperate monsoon climate	360	15	14
Leiqiong	LQ	Haikou City, Hainan Provine	E110°21′	N20°01	Tropical monsoon climate	90	15	12
Liangshan	LS	Puge County, Sichuan Provine	E101°31′	N27°25′	Subtropical monsoon climate	1800	15	13
Luxi	LX	Juancheng County, Shandong Provine	E115°30′	N35°34′	Temperate monsoon climate	53	15	12
Menggu	MG	Huhhot City, Neimenggu Provine	E111°39′	N40°49′	Temperate continental climate	1100	11	7
Maiwa yak	MWY	Hongyuan County, Sichuan Provine			Plateau mountain climate	3500	20	18
Nanyang	NY	Nanyang City, Henan Provine	E112°32′	N33°01′	Subtropical monsoon climate	105	15	14
Qinchuan	QC	Weinan City, Shaanxi Provine	E109°30′	N34°31′	Temperate monsoon climate	350	30	30
Shigatse Humped	SGH	Rikaze City, Tibetan Provine	E88°56′	N29°15′	Plateau mountain climate	3850	13	12
Sanjiang	SJ	Wenchuan County, Sichuan Provine	E103°35′	N31°28′	Subtropical monsoon climate	750	11	10
Tibetan	TB	Lhasa City, Tibetan Provine	E93°15′	N29°55′	Plateau mountain climate	3600	15	10
Tibetan High Mountain yak	THMY	Comai County, Tibetan Provine			Plateau mountain climate	5000	19	19
Weining	WN	Weining County, Guizhou Provine	E104°17'	N26°52'	Subtropical monsoon climate	1900	20	20
Weizhou	WZ	Weizhou Island, Guangxi Provine	E109°07′	N21°29′	Tropical monsoon climate	80	15	5
Xinjiang Brown	XJB	Zhaosu County, Xinjiang Provine	E81°05′	N43°09′	Temperate continental climate	1400	9	8
Yanbian	YB	Yanji County, Jilin Provine	E129°31′	N42°56′	Temperate monsoon climate	260	11	0
Zhaotong	ZT	Zhaotong City, Yunnan Provine	E103°42′	N29°19′	Subtropical monsoon climate	1900	16	13
Total							414	355
Note: Two yak breeds with yellow background are as outgroups.
