# Supplementary material for: Population Structure, and Selection Signatures Underlying High-Altitude Adaptation Inferred From Genome-Wide Copy Number Variations in Chinese Indigenous Cattle
Source: Front Genet. 2020 Feb 14;10:1404. doi: 10.3389/fgene.2019.01404 (PMC7033542; doi:10.3389/fgene.2019.01404)
Supplement: Supplementary file 3 [file Table_3.xls]

## Sheet: Table S3
Table S3 Statistical results of CNVs and CNVRs identified in each Chinese cattle population in this study.
Breeds	Sample_Number	CNV_Number	CNV_Number_Unique	CNV_Number_Average	CNV_Number_Loss	CNV_Number_Gain	CNVR_Number	CNVR_Length_Max	CNVR_Length_Min	CNVR_Length_AVerage	CNVR_Length_Sd	CNVR_Length_Total	CNVR_Length_Rate	CNVR_Loss	CNVR_Gain	CNVR_Both
ALT	13	2147	1846	165	1985	162	832	1984938	1170	38834	148518	67294460	0.0254	475	54	303
APJZ	12	1784	1549	149	1650	134	727	1301423	1338	34833	132669	58410584	0.022	404	37	286
AX	9	1586	1462	176	1487	99	742	4317902	1039	43074	226858	71620984	0.027	422	32	288
BHB	14	2505	2200	179	2411	94	883	1278055	1320	44186	143850	79308385	0.0299	521	25	337
CNSD	12	1293	1152	108	988	305	795	1619710	683	35040	124277	56975540	0.0215	357	117	321
DZ	20	3463	2709	173	3245	218	1316	2673819	1204	37374	156288	101056379	0.0381	797	52	467
FZ	11	1912	1554	174	1801	111	730	1678897	1437	32123	128547	52691468	0.0199	426	36	268
HSK	15	2787	2332	186	2589	198	997	1268560	1066	34384	119757	71762220	0.0271	560	65	372
JA	18	3052	2417	170	2672	380	1195	1873531	934	23328	147313	76873433	0.029	593	143	459
JN	14	2422	2156	173	2298	124	939	1617580	1342	47420	162670	89077042	0.0336	545	35	359
JXR	14	2334	2056	167	2194	140	953	1232528	1209	39151	117648	73208283	0.0276	552	51	350
LQ	12	2503	1871	209	2369	134	941	899460	1070	23596	108990	56243464	0.0212	555	50	336
LS	13	1603	1329	123	1452	151	849	2411761	1223	56036	132484	72735321	0.0275	506	40	303
LX	12	1784	1530	149	1591	193	804	2039389	1320	28628	128800	55315524	0.0209	436	61	307
MG	7	1101	1004	157	1041	60	680	794482	976	37672	89659.7	45071711	0.017	418	22	240
NY	14	2372	2111	169	2221	151	915	1356443	1213	36787	155775	80029753	0.0302	511	40	364
QC	30	3617	2884	121	3318	299	1221	3384669	1229	33239	174739	92779107	0.035	702	82	437
SGH	12	1830	1619	152	1685	145	738	1922641	1518	32872	180561	67059955	0.0253	417	46	275
SJ	10	1571	1346	157	1450	121	616	1278055	1216	37684	160941	57724053	0.0218	346	36	234
TB	10	1288	1138	129	1100	188	814	874221	1209	27692	98891.8	47102113	0.0178	458	54	302
WN	20	2279	1905	114	1926	353	985	1622987	1518	30726	125384	67454981	0.0255	488	104	393
WZ	5	901	841	180	764	137	631	1414476	1320	38634	124999	50627605	0.0191	339	58	234
XJB	8	1638	1431	205	1525	113	670	1072644	1584	35497	118233	51451728	0.0194	397	43	230
ZT	13	2173	1953	167	2058	115	1162	2058324	1052	46316	132842	94647903	0.0357	703	45	414
Total	318	49945	27151	157	45820	4125	5818	4477860	683	26340	163888	379946291	0.1434	2872	742	2204
