# Supplementary material for: Population Structure, and Selection Signatures Underlying High-Altitude Adaptation Inferred From Genome-Wide Copy Number Variations in Chinese Indigenous Cattle
Source: Front Genet. 2020 Feb 14;10:1404. doi: 10.3389/fgene.2019.01404 (PMC7033542; doi:10.3389/fgene.2019.01404)
Supplement: Supplementary file 4 [file Table_4.xls]

## Sheet: Table S4
Table S4 Statistical results for chromosomal distribution of 5818 CNVRs.
Chr.	CNVR_Number	CNVR_Length_Max	CNVR_Length_Min	CNVR_Length_Total	CNVR_Length_Median	CNVR_Length_Sd	Rate
1	389	628029	1342	22241991	30086	76777.5	0.1405
2	286	999514	1052	17773052	28477	115289	0.1297
3	257	1579266	1216	15597329	28940	119721	0.1284
4	302	4477860	1488	20345115	27266	271373	0.1684
5	280	1119290	1559	17511399	22797	127304	0.1445
6	314	1237836	1070	20703511	27138	121283	0.1733
7	283	1783983	976	16762438	27918	126884	0.1488
8	210	806697	1739	13585099	26718.5	109444	0.1198
9	286	1008545	683	15282614	23205	93734.8	0.1446
10	220	2876987	1461	12450453	20506	201129	0.1194
11	255	1984938	1932	14589243	25369	162150	0.136
12	237	3837979	1204	23213309	33339	308346	0.2546
13	184	729088	1790	8298832	20333.5	78588.7	0.0985
14	180	3782276	1663	15525204	28132	293509	0.1834
15	214	1366691	1666	15053656	28623.5	134444	0.1765
16	172	1682010	1692	12579680	29848.5	156370	0.1539
17	188	2162609	1698	13871804	27702.5	172318	0.1846
18	152	793746	1704	8934092	25164	101271	0.1354
19	171	1087402	1327	11669563	35396	115323	0.1822
20	151	1587076	1587	11102169	27317	149683	0.1541
21	183	1403981	1694	11389093	24716	136081	0.1591
22	112	982972	1066	6144691	20303	122962	0.1
23	125	1656728	1413	9497734	29037	193187	0.1808
24	119	867463	1433	6479426	25510	99361.1	0.1033
25	88	2209550	2970	8086679	22552.5	290384	0.1885
26	122	943398	2305	7555648	26351	111542	0.1462
27	104	744902	1421	7454560	25774.5	118871	0.1642
28	121	546760	1451	5571276	18271	76464.7	0.1203
29	113	2573733	1629	10676631	27475	262338	0.2073
