# Supplementary material for: Population Structure, and Selection Signatures Underlying High-Altitude Adaptation Inferred From Genome-Wide Copy Number Variations in Chinese Indigenous Cattle
Source: Front Genet. 2020 Feb 14;10:1404. doi: 10.3389/fgene.2019.01404 (PMC7033542; doi:10.3389/fgene.2019.01404)
Supplement: Supplementary file 5 [file Table_5.xls]

## Sheet: Table S5
Table S5 Detailed information of 5818 CNVRs and their overlapping genes.
CNVR_ID	Chr.	start	end	CNVR_length	cn0	cn1	cn3	cn4	cn_total	CNVR_type	gene_ID	gene_Name
CNVR_1	chr1	16947	146011	129065	0	0	28	0	28	gain	No_gene_match	No_gene_match
CNVR_2	chr1	860068	880705	20638	0	17	1	0	18	both	No_gene_match	No_gene_match
CNVR_3	chr1	1419261	1630187	210927	69	828	50	0	947	both	NM_174552,NM_174553,NM_001076975	IFNAR1,IFNAR2,IL10RB
CNVR_4	chr1	1717589	1739018	21430	0	0	1	0	1	gain	No_gene_match	No_gene_match
CNVR_5	chr1	1817614	1828653	11040	0	2	0	0	2	loss	No_gene_match	No_gene_match
CNVR_6	chr1	2360924	2424388	63465	0	31	0	0	31	loss	NM_001205980	URB1
CNVR_7	chr1	2556170	2573066	16897	0	0	1	0	1	gain	No_gene_match	No_gene_match
CNVR_8	chr1	3247876	3267308	19433	0	10	1	0	11	both	No_gene_match	No_gene_match
CNVR_9	chr1	3428410	3429914	1505	0	0	1	0	1	gain	No_gene_match	No_gene_match
CNVR_10	chr1	3806541	3813514	6974	0	0	1	0	1	gain	No_gene_match	No_gene_match
CNVR_11	chr1	4509102	4514497	5396	1	0	0	0	1	loss	No_gene_match	No_gene_match
CNVR_12	chr1	4610332	4662835	52504	0	14	0	0	14	loss	No_gene_match	No_gene_match
CNVR_13	chr1	4716286	4734576	18291	0	2	0	0	2	loss	No_gene_match	No_gene_match
CNVR_14	chr1	4855509	4882310	26802	0	1	0	0	1	loss	No_gene_match	No_gene_match
CNVR_15	chr1	4947312	4966920	19609	0	1	1	0	2	both	No_gene_match	No_gene_match
CNVR_16	chr1	5336072	5402036	65965	0	1	0	0	1	loss	No_gene_match	No_gene_match
CNVR_17	chr1	5887319	5914159	26841	0	3	1	0	4	both	NM_001102514	GRIK1
CNVR_18	chr1	6149162	6229983	80822	0	6	0	0	6	loss	No_gene_match	No_gene_match
CNVR_19	chr1	6474048	6681929	207882	0	21	10	0	31	both	NM_001192509,NM_001083513,NM_001033609,NM_001076867	LTN1,N6AMT1,CCT8,USP16
CNVR_20	chr1	7411571	7434040	22470	0	1	0	0	1	loss	No_gene_match	No_gene_match
CNVR_21	chr1	7749245	7770237	20993	0	3	0	0	3	loss	No_gene_match	No_gene_match
CNVR_22	chr1	10382426	10394586	12161	2	0	4	0	6	both	No_gene_match	No_gene_match
CNVR_23	chr1	10554450	10563700	9251	1	2	4	0	7	both	No_gene_match	No_gene_match
CNVR_24	chr1	10926450	10935008	8559	0	0	5	0	5	gain	No_gene_match	No_gene_match
CNVR_25	chr1	10980182	10995663	15482	0	1	4	0	5	both	No_gene_match	No_gene_match
CNVR_26	chr1	11127119	11136532	9414	0	1	4	0	5	both	No_gene_match	No_gene_match
CNVR_27	chr1	11333505	11344012	10508	0	1	24	0	25	both	No_gene_match	No_gene_match
CNVR_28	chr1	11386425	11428616	42192	0	1	24	0	25	both	No_gene_match	No_gene_match
CNVR_29	chr1	11763666	11767713	4048	1	0	24	0	25	both	No_gene_match	No_gene_match
CNVR_30	chr1	12200548	12263692	63145	0	4	25	0	29	both	No_gene_match	No_gene_match
CNVR_31	chr1	12464145	12495734	31590	0	6	25	0	31	both	No_gene_match	No_gene_match
CNVR_32	chr1	12755291	12761358	6068	1	0	25	0	26	both	No_gene_match	No_gene_match
CNVR_33	chr1	12872399	13173330	300932	28	41	29	0	98	both	No_gene_match	No_gene_match
CNVR_34	chr1	13568146	13630921	62776	0	22	26	0	48	both	No_gene_match	No_gene_match
CNVR_35	chr1	13674965	13705800	30836	0	5	28	0	33	both	No_gene_match	No_gene_match
CNVR_36	chr1	13927975	13942851	14877	0	1	26	0	27	both	No_gene_match	No_gene_match
CNVR_37	chr1	14064065	14120037	55973	0	1	26	0	27	both	No_gene_match	No_gene_match
CNVR_38	chr1	14282587	14287780	5194	1	0	26	0	27	both	No_gene_match	No_gene_match
CNVR_39	chr1	14403217	14409803	6587	0	1	26	0	27	both	No_gene_match	No_gene_match
CNVR_40	chr1	14489128	14527316	38189	0	55	27	0	82	both	No_gene_match	No_gene_match
CNVR_41	chr1	14743295	14961941	218647	0	39	30	0	69	both	No_gene_match	No_gene_match
CNVR_42	chr1	15799548	15803326	3779	1	0	28	0	29	both	No_gene_match	No_gene_match
CNVR_43	chr1	15891860	16061887	170028	38	50	28	0	116	both	No_gene_match	No_gene_match
CNVR_44	chr1	16162697	16172051	9355	0	1	28	0	29	both	No_gene_match	No_gene_match
CNVR_45	chr1	16404167	16541907	137741	0	3	28	0	31	both	No_gene_match	No_gene_match
CNVR_46	chr1	16640617	16820845	180229	1	13	28	0	42	both	No_gene_match	No_gene_match
CNVR_47	chr1	16939514	17034500	94987	0	8	28	0	36	both	No_gene_match	No_gene_match
CNVR_48	chr1	17048198	17096883	48686	0	7	0	0	7	loss	No_gene_match	No_gene_match
CNVR_49	chr1	17389354	17512193	122840	0	6	0	0	6	loss	No_gene_match	No_gene_match
CNVR_50	chr1	17863776	17868835	5060	0	0	1	0	1	gain	No_gene_match	No_gene_match
CNVR_51	chr1	18993827	18998146	4320	0	2	0	0	2	loss	No_gene_match	No_gene_match
CNVR_52	chr1	19572334	19829143	256810	0	0	2	0	2	gain	No_gene_match	No_gene_match
CNVR_53	chr1	20028517	20093504	64988	0	6	0	0	6	loss	No_gene_match	No_gene_match
CNVR_54	chr1	20192420	20322105	129686	0	5	2	0	7	both	No_gene_match	No_gene_match
CNVR_55	chr1	20555401	20570066	14666	0	3	0	0	3	loss	No_gene_match	No_gene_match
CNVR_56	chr1	20670704	20792484	121781	0	12	0	0	12	loss	No_gene_match	No_gene_match
CNVR_57	chr1	20867073	20875444	8372	0	11	0	0	11	loss	No_gene_match	No_gene_match
CNVR_58	chr1	22533341	22537020	3680	0	0	1	0	1	gain	No_gene_match	No_gene_match
CNVR_59	chr1	22718496	22742083	23588	0	2	0	0	2	loss	No_gene_match	No_gene_match
CNVR_60	chr1	23534602	23649052	114451	0	9	0	0	9	loss	No_gene_match	No_gene_match
CNVR_61	chr1	24172634	24175925	3292	0	1	0	0	1	loss	No_gene_match	No_gene_match
CNVR_62	chr1	24980365	24996946	16582	0	1	0	0	1	loss	No_gene_match	No_gene_match
CNVR_63	chr1	25870858	25964080	93223	0	2	0	0	2	loss	NM_001192888	ROBO1
CNVR_64	chr1	26133438	26157591	24154	0	1	0	0	1	loss	NM_001192888	ROBO1
CNVR_65	chr1	26447353	26456932	9580	0	1	0	0	1	loss	No_gene_match	No_gene_match
CNVR_66	chr1	26525796	26532034	6239	0	1	0	0	1	loss	No_gene_match	No_gene_match
CNVR_67	chr1	26570042	26581848	11807	0	2	0	0	2	loss	No_gene_match	No_gene_match
CNVR_68	chr1	26777357	26795651	18295	0	1	0	0	1	loss	No_gene_match	No_gene_match
CNVR_69	chr1	26873390	26902697	29308	0	1	0	0	1	loss	No_gene_match	No_gene_match
CNVR_70	chr1	27057274	27082347	25074	0	1	0	0	1	loss	No_gene_match	No_gene_match
CNVR_71	chr1	27177325	27270996	93672	2	5	0	0	7	loss	No_gene_match	No_gene_match
CNVR_72	chr1	27383436	27402147	18712	0	0	1	0	1	gain	No_gene_match	No_gene_match
CNVR_73	chr1	27419247	27718540	299294	0	27	0	0	27	loss	No_gene_match	No_gene_match
CNVR_74	chr1	27800488	27895583	95096	0	2	0	0	2	loss	No_gene_match	No_gene_match
CNVR_75	chr1	28069730	28135135	65406	0	1	0	0	1	loss	No_gene_match	No_gene_match
CNVR_76	chr1	28187592	28242625	55034	0	2	0	0	2	loss	No_gene_match	No_gene_match
CNVR_77	chr1	28808955	28822465	13511	0	1	0	0	1	loss	NM_001122729	GBE1
CNVR_78	chr1	29508492	29533897	25406	0	1	0	0	1	loss	No_gene_match	No_gene_match
CNVR_79	chr1	29671814	29696010	24197	0	1	0	0	1	loss	No_gene_match	No_gene_match
CNVR_80	chr1	29820491	29949674	129184	0	6	0	0	6	loss	No_gene_match	No_gene_match
CNVR_81	chr1	30004858	30019565	14708	0	0	1	0	1	gain	No_gene_match	No_gene_match
CNVR_82	chr1	30100629	30254011	153383	0	9	0	0	9	loss	No_gene_match	No_gene_match
CNVR_83	chr1	30397238	30793677	396440	0	16	0	0	16	loss	No_gene_match	No_gene_match
CNVR_84	chr1	30834528	31004031	169504	0	4	0	0	4	loss	No_gene_match	No_gene_match
CNVR_85	chr1	31065201	31231790	166590	0	6	0	0	6	loss	No_gene_match	No_gene_match
CNVR_86	chr1	31351639	31513735	162097	0	4	0	0	4	loss	No_gene_match	No_gene_match
CNVR_87	chr1	31641787	31754595	112809	1	1	0	0	2	loss	No_gene_match	No_gene_match
CNVR_88	chr1	31905997	31968518	62522	0	2	0	0	2	loss	No_gene_match	No_gene_match
CNVR_89	chr1	32134740	32142914	8175	8	0	0	0	8	loss	No_gene_match	No_gene_match
CNVR_90	chr1	32407831	32731324	323494	0	22	2	0	24	both	No_gene_match	No_gene_match
CNVR_91	chr1	32816221	32847098	30878	0	1	0	0	1	loss	No_gene_match	No_gene_match
CNVR_92	chr1	32889594	33070632	181039	0	13	0	0	13	loss	No_gene_match	No_gene_match
CNVR_93	chr1	33128317	33200609	72293	0	10	0	0	10	loss	No_gene_match	No_gene_match
CNVR_94	chr1	33208399	33243608	35210	0	1	0	0	1	loss	No_gene_match	No_gene_match
CNVR_95	chr1	33270409	33345712	75304	0	3	0	0	3	loss	No_gene_match	No_gene_match
CNVR_96	chr1	33523557	33652504	128948	0	9	0	0	9	loss	No_gene_match	No_gene_match
CNVR_97	chr1	34541863	34582663	40801	0	1	0	0	1	loss	No_gene_match	No_gene_match
CNVR_98	chr1	35250959	35290729	39771	0	8	0	0	8	loss	No_gene_match	No_gene_match
CNVR_99	chr1	35708247	35716396	8150	0	0	1	0	1	gain	No_gene_match	No_gene_match
CNVR_100	chr1	35768060	35780395	12336	1	0	0	0	1	loss	No_gene_match	No_gene_match
CNVR_101	chr1	36012155	36069062	56908	0	3	0	0	3	loss	No_gene_match	No_gene_match
CNVR_102	chr1	36686743	36718559	31817	0	1	0	0	1	loss	NM_001206113	EPHA3
CNVR_103	chr1	36841840	36909000	67161	0	8	0	0	8	loss	NM_001206113	EPHA3
CNVR_104	chr1	36983087	36989711	6625	0	0	1	0	1	gain	NM_001206113	EPHA3
CNVR_105	chr1	37007720	37104056	96337	0	22	0	0	22	loss	NM_001206113	EPHA3
CNVR_106	chr1	37254059	37265656	11598	0	2	0	0	2	loss	No_gene_match	No_gene_match
CNVR_107	chr1	37474773	37490868	16096	0	1	0	0	1	loss	No_gene_match	No_gene_match
CNVR_108	chr1	37666326	37693374	27049	0	1	0	0	1	loss	No_gene_match	No_gene_match
CNVR_109	chr1	37808819	37842744	33926	0	2	0	0	2	loss	NM_174438	PROS1
CNVR_110	chr1	37889079	37945685	56607	0	3	0	0	3	loss	NM_001075672	STX19
CNVR_111	chr1	38277498	38369186	91689	0	3	0	0	3	loss	No_gene_match	No_gene_match
CNVR_112	chr1	38844590	38867297	22708	0	3	0	0	3	loss	No_gene_match	No_gene_match
CNVR_113	chr1	39115066	39177352	62287	0	3	0	0	3	loss	No_gene_match	No_gene_match
CNVR_114	chr1	39208293	39288279	79987	1	5	0	0	6	loss	No_gene_match	No_gene_match
CNVR_115	chr1	39311017	39341929	30913	2	0	1	0	3	both	No_gene_match	No_gene_match
CNVR_116	chr1	39372005	39525142	153138	0	18	0	0	18	loss	No_gene_match	No_gene_match
CNVR_117	chr1	39584716	39599951	15236	1	1	0	0	2	loss	No_gene_match	No_gene_match
CNVR_118	chr1	40370442	40431480	61039	0	4	0	0	4	loss	No_gene_match	No_gene_match
CNVR_119	chr1	40572207	40605078	32872	0	8	0	0	8	loss	No_gene_match	No_gene_match
CNVR_120	chr1	40685612	40783464	97853	0	2	0	0	2	loss	No_gene_match	No_gene_match
CNVR_121	chr1	40932376	41004382	72007	0	9	0	0	9	loss	No_gene_match	No_gene_match
CNVR_122	chr1	41048488	41121515	73028	0	5	0	0	5	loss	No_gene_match	No_gene_match
CNVR_123	chr1	41144442	41242886	98445	0	6	0	0	6	loss	No_gene_match	No_gene_match
CNVR_124	chr1	42111525	42190693	79169	0	4	0	0	4	loss	No_gene_match	No_gene_match
CNVR_125	chr1	42319109	42345465	26357	0	0	1	0	1	gain	No_gene_match	No_gene_match
CNVR_126	chr1	42582501	42594240	11740	2	0	0	0	2	loss	No_gene_match	No_gene_match
CNVR_127	chr1	43354044	43367786	13743	0	1	0	0	1	loss	No_gene_match	No_gene_match
CNVR_128	chr1	43433342	43472838	39497	0	2	0	0	2	loss	No_gene_match	No_gene_match
CNVR_129	chr1	44194026	44255087	61062	0	7	0	0	7	loss	No_gene_match	No_gene_match
CNVR_130	chr1	44509882	44536920	27039	0	1	0	0	1	loss	No_gene_match	No_gene_match
CNVR_131	chr1	44740638	44771919	31282	0	1	0	0	1	loss	NM_001076186	RAB5A
CNVR_132	chr1	44903347	44936991	33645	0	3	0	0	3	loss	No_gene_match	No_gene_match
CNVR_133	chr1	44964549	45117861	153313	0	1	0	0	1	loss	NM_001319897,NM_001081617,NM_001101948	PRDM9,SGO1,ZNF596
CNVR_134	chr1	45148191	45212691	64501	0	0	8	0	8	gain	No_gene_match	No_gene_match
CNVR_135	chr1	45418083	45536558	118476	0	1	0	0	1	loss	NM_001083702,NM_001192976	ADGRG7,TFG
CNVR_136	chr1	46159469	46270982	111514	0	6	0	0	6	loss	NM_001101888	SENP7
CNVR_137	chr1	46402519	46417427	14909	0	1	0	0	1	loss	NM_174455,NM_001205556	RPL24,ZBTB11
CNVR_138	chr1	46497034	46539117	42084	0	3	0	0	3	loss	NM_001081529	NXPE3
CNVR_139	chr1	47037217	47050240	13024	0	1	0	0	1	loss	No_gene_match	No_gene_match
CNVR_140	chr1	48045316	48048146	2831	2	0	0	0	2	loss	No_gene_match	No_gene_match
CNVR_141	chr1	48306188	48883274	577087	0	11	0	0	11	loss	No_gene_match	No_gene_match
CNVR_142	chr1	48947748	48997709	49962	0	2	0	0	2	loss	No_gene_match	No_gene_match
CNVR_143	chr1	49218542	49220803	2262	1	0	0	0	1	loss	No_gene_match	No_gene_match
CNVR_144	chr1	49286626	49454774	168149	0	7	0	0	7	loss	No_gene_match	No_gene_match
CNVR_145	chr1	49557832	49612770	54939	0	1	0	0	1	loss	No_gene_match	No_gene_match
CNVR_146	chr1	49838442	49849540	11099	0	0	1	0	1	gain	No_gene_match	No_gene_match
CNVR_147	chr1	50021100	50080772	59673	0	11	0	0	11	loss	No_gene_match	No_gene_match
CNVR_148	chr1	52222596	52243521	20926	0	0	1	0	1	gain	No_gene_match	No_gene_match
CNVR_149	chr1	53343838	53383775	39938	0	1	0	0	1	loss	NM_001105403	IFT57
CNVR_150	chr1	55242788	55429308	186521	0	4	0	0	4	loss	No_gene_match	No_gene_match
CNVR_151	chr1	55888792	55890672	1881	2	0	0	0	2	loss	No_gene_match	No_gene_match
CNVR_152	chr1	57348813	57564759	215947	0	4	0	0	4	loss	No_gene_match	No_gene_match
CNVR_153	chr1	57894656	57901659	7004	0	0	1	0	1	gain	No_gene_match	No_gene_match
CNVR_154	chr1	58236374	58254771	18398	0	0	1	0	1	gain	No_gene_match	No_gene_match
CNVR_155	chr1	58699163	58703363	4201	0	1	0	0	1	loss	NM_001205633	SIDT1
CNVR_156	chr1	59075935	59096289	20355	0	0	1	0	1	gain	No_gene_match	No_gene_match
CNVR_157	chr1	59667930	59677097	9168	0	2	0	0	2	loss	No_gene_match	No_gene_match
CNVR_158	chr1	59884291	59946118	61828	0	1	0	0	1	loss	No_gene_match	No_gene_match
CNVR_159	chr1	60089522	60104582	15061	0	1	0	0	1	loss	No_gene_match	No_gene_match
CNVR_160	chr1	60202811	60273018	70208	0	4	1	0	5	both	No_gene_match	No_gene_match
CNVR_161	chr1	60577424	60621825	44402	0	0	2	0	2	gain	No_gene_match	No_gene_match
CNVR_162	chr1	62607089	62626147	19059	0	0	1	0	1	gain	No_gene_match	No_gene_match
CNVR_163	chr1	65012499	65064072	51574	0	0	2	0	2	gain	NM_001207032,NM_001099112	COX17,POPDC2
CNVR_164	chr1	65410263	65426496	16234	0	1	0	0	1	loss	NM_001101310	GSK3B
CNVR_165	chr1	65962483	65964145	1663	0	1	0	0	1	loss	NM_001144852	HGD
CNVR_166	chr1	66217192	66332895	115704	0	3	0	0	3	loss	NM_001206103	STXBP5L
CNVR_167	chr1	66380703	66474949	94247	0	10	1	0	11	both	NM_001206103	STXBP5L
CNVR_168	chr1	66483743	66553529	69787	0	0	2	0	2	gain	NM_001206103	STXBP5L
CNVR_169	chr1	66721297	66754360	33064	0	0	5	0	5	gain	NM_001035057	HCLS1
CNVR_170	chr1	66871201	66917399	46199	0	2	0	0	2	loss	NM_001046381,NM_001046507	IQCB1,EAF2
CNVR_171	chr1	67039183	67071713	32531	0	0	1	0	1	gain	No_gene_match	No_gene_match
CNVR_172	chr1	68171667	68219095	47429	0	0	1	0	1	gain	NM_001083462	SEC22A
CNVR_173	chr1	68944405	68948464	4060	0	0	1	0	1	gain	No_gene_match	No_gene_match
CNVR_174	chr1	69793194	69795241	2048	1	0	0	0	1	loss	No_gene_match	No_gene_match
CNVR_175	chr1	70609879	70630325	20447	0	1	0	0	1	loss	NM_001193008	OSBPL11
CNVR_176	chr1	70742724	70799788	57065	0	16	0	0	16	loss	NM_001025321,NM_001038195	RPL35A,IQCG
CNVR_177	chr1	70852215	71012033	159819	0	21	0	0	21	loss	NM_001001137,NM_001101897	FYTTD1,RUBCN
CNVR_178	chr1	71216140	71237972	21833	0	1	0	0	1	loss	NM_173885	TNK2
CNVR_179	chr1	72091951	72102670	10720	0	1	0	0	1	loss	NM_001192312	MELTF
CNVR_180	chr1	72368986	72426808	57823	0	1	0	0	1	loss	No_gene_match	No_gene_match
CNVR_181	chr1	72473107	72495218	22112	0	2	0	0	2	loss	No_gene_match	No_gene_match
CNVR_182	chr1	72714365	72931620	217256	0	21	0	0	21	loss	NM_001105337,NM_001035392	ACAP2,PPP1R2
CNVR_183	chr1	73069114	73087114	18001	0	0	1	0	1	gain	NM_001075999	XXYLT1
CNVR_184	chr1	73180967	73187965	6999	0	1	0	0	1	loss	No_gene_match	No_gene_match
CNVR_185	chr1	73318024	73328109	10086	0	0	2	0	2	gain	No_gene_match	No_gene_match
CNVR_186	chr1	74387065	74486676	99612	0	5	0	0	5	loss	NM_001192961	OPA1
CNVR_187	chr1	74734478	74751227	16750	0	0	1	0	1	gain	No_gene_match	No_gene_match
CNVR_188	chr1	75352295	75358936	6642	1	0	0	0	1	loss	NM_001079789	FGF12
CNVR_189	chr1	75777571	75807656	30086	0	0	1	0	1	gain	NM_001079789	FGF12
CNVR_190	chr1	75987278	76054352	67075	0	5	0	0	5	loss	No_gene_match	No_gene_match
CNVR_191	chr1	76656122	76689642	33521	0	2	0	0	2	loss	NM_001098935	OSTN
CNVR_192	chr1	76748634	76759913	11280	0	2	0	0	2	loss	No_gene_match	No_gene_match
CNVR_193	chr1	76835886	76837310	1425	0	1	0	0	1	loss	No_gene_match	No_gene_match
CNVR_194	chr1	76938175	77009021	70847	0	6	0	0	6	loss	No_gene_match	No_gene_match
CNVR_195	chr1	77463246	77485396	22151	0	2	0	0	2	loss	NM_174519	CLDN16
CNVR_196	chr1	78745180	78751513	6334	0	2	0	0	2	loss	NM_001193079	TPRG1
CNVR_197	chr1	79091385	79098020	6636	0	2	0	0	2	loss	NM_001192591	LPP
CNVR_198	chr1	79206446	79210150	3705	0	1	0	0	1	loss	NM_001192591	LPP
CNVR_199	chr1	80051441	80054548	3108	0	0	1	0	1	gain	No_gene_match	No_gene_match
CNVR_200	chr1	82441440	82457533	16094	0	0	3	0	3	gain	No_gene_match	No_gene_match
CNVR_201	chr1	82813959	82855049	41091	0	1	0	0	1	loss	No_gene_match	No_gene_match
CNVR_202	chr1	82941215	82952467	11253	0	0	1	0	1	gain	No_gene_match	No_gene_match
CNVR_203	chr1	83229746	83238102	8357	1	0	0	0	1	loss	NM_001192796	EPHB3
CNVR_204	chr1	83956440	83972435	15996	0	0	1	0	1	gain	NM_001105367	YEATS2
CNVR_205	chr1	84321230	84391107	69878	0	0	1	0	1	gain	NM_001076979	B3GNT5
CNVR_206	chr1	84650093	84834481	184389	0	7	0	0	7	loss	NM_001102233	DCUN1D1
CNVR_207	chr1	84910221	84926440	16220	0	5	0	0	5	loss	No_gene_match	No_gene_match
CNVR_208	chr1	85693022	85704001	10980	0	0	1	0	1	gain	No_gene_match	No_gene_match
CNVR_209	chr1	85719890	85721927	2038	2	2	0	0	4	loss	No_gene_match	No_gene_match
CNVR_210	chr1	86350787	86381902	31116	0	0	1	0	1	gain	No_gene_match	No_gene_match
CNVR_211	chr1	86817077	86818418	1342	0	14	0	0	14	loss	No_gene_match	No_gene_match
CNVR_212	chr1	87489174	87539440	50267	0	1	0	0	1	loss	No_gene_match	No_gene_match
CNVR_213	chr1	88078936	88157277	78342	0	10	0	0	10	loss	NM_001105035,NM_001076901,NM_176656	ACTL6A,MRPL47,NDUFB5
CNVR_214	chr1	88319436	88368820	49385	0	3	0	0	3	loss	NM_001206508	MFN1
CNVR_215	chr1	89227162	89235789	8628	0	0	1	0	1	gain	No_gene_match	No_gene_match
CNVR_216	chr1	89463716	89468193	4478	0	3	0	0	3	loss	No_gene_match	No_gene_match
CNVR_217	chr1	91256694	91395660	138967	0	4	0	0	4	loss	No_gene_match	No_gene_match
CNVR_218	chr1	91488686	91541748	53063	0	13	0	0	13	loss	No_gene_match	No_gene_match
CNVR_219	chr1	91610067	91646297	36231	0	1	0	0	1	loss	No_gene_match	No_gene_match
CNVR_220	chr1	91830699	91869333	38635	0	2	0	0	2	loss	No_gene_match	No_gene_match
CNVR_221	chr1	92050277	92090517	40241	0	2	0	0	2	loss	No_gene_match	No_gene_match
CNVR_222	chr1	92142135	92161505	19371	0	1	0	0	1	loss	No_gene_match	No_gene_match
CNVR_223	chr1	92241356	92255360	14005	0	2	0	0	2	loss	No_gene_match	No_gene_match
CNVR_224	chr1	92336434	92339972	3539	0	1	0	0	1	loss	No_gene_match	No_gene_match
CNVR_225	chr1	92538233	92543990	5758	0	0	2	0	2	gain	No_gene_match	No_gene_match
CNVR_226	chr1	92831844	92869117	37274	0	1	0	0	1	loss	No_gene_match	No_gene_match
CNVR_227	chr1	92944493	92958471	13979	0	1	0	0	1	loss	No_gene_match	No_gene_match
CNVR_228	chr1	92999178	93054466	55289	0	0	1	0	1	gain	No_gene_match	No_gene_match
CNVR_229	chr1	93107129	93172083	64955	0	2	0	0	2	loss	No_gene_match	No_gene_match
CNVR_230	chr1	93336644	93473626	136983	1	9	0	0	10	loss	No_gene_match	No_gene_match
CNVR_231	chr1	93538284	93552653	14370	0	0	1	0	1	gain	No_gene_match	No_gene_match
CNVR_232	chr1	93730576	93819471	88896	188	0	0	0	188	loss	NM_001205973	NLGN1
CNVR_233	chr1	93949896	93961196	11301	0	0	1	0	1	gain	NM_001205973	NLGN1
CNVR_234	chr1	94027318	94071139	43822	0	2	1	0	3	both	NM_001205973	NLGN1
CNVR_235	chr1	94182973	94373557	190585	0	14	0	0	14	loss	NM_001205973	NLGN1
CNVR_236	chr1	94437124	94445032	7909	0	3	0	0	3	loss	NM_001205973	NLGN1
CNVR_237	chr1	94822539	94841380	18842	0	1	0	0	1	loss	No_gene_match	No_gene_match
CNVR_238	chr1	95456352	95592627	136276	0	10	0	0	10	loss	NM_001097573,NM_001123034	ECT2,NCEH1
CNVR_239	chr1	96365596	96369566	3971	0	1	0	0	1	loss	No_gene_match	No_gene_match
CNVR_240	chr1	96409942	96501813	91872	0	0	2	0	2	gain	No_gene_match	No_gene_match
CNVR_241	chr1	97290431	97336640	46210	0	6	0	0	6	loss	NM_001192089	EIF5A2
CNVR_242	chr1	98024925	98042889	17965	0	1	0	0	1	loss	NM_001192833	PHC3
CNVR_243	chr1	98456883	98506487	49605	0	2	1	0	3	both	No_gene_match	No_gene_match
CNVR_244	chr1	100011144	100023161	12018	0	0	1	0	1	gain	No_gene_match	No_gene_match
CNVR_245	chr1	100668701	100678602	9902	0	0	5	0	5	gain	No_gene_match	No_gene_match
CNVR_246	chr1	100817111	100825585	8475	0	1	4	0	5	both	NM_001102054	SERPINI2
CNVR_247	chr1	101349639	101426241	76603	0	3	9	0	12	both	No_gene_match	No_gene_match
CNVR_248	chr1	101430601	101433957	3357	0	0	5	0	5	gain	No_gene_match	No_gene_match
CNVR_249	chr1	101578886	101589820	10935	0	3	4	0	7	both	No_gene_match	No_gene_match
CNVR_250	chr1	101624527	101633579	9053	1	0	4	0	5	both	No_gene_match	No_gene_match
CNVR_251	chr1	101691980	101732405	40426	1	1	4	0	6	both	No_gene_match	No_gene_match
CNVR_252	chr1	102011602	102021857	10256	0	1	4	0	5	both	No_gene_match	No_gene_match
CNVR_253	chr1	102026796	102077480	50685	0	3	4	0	7	both	No_gene_match	No_gene_match
CNVR_254	chr1	102146418	102168227	21810	0	0	5	0	5	gain	No_gene_match	No_gene_match
CNVR_255	chr1	102256975	102263966	6992	1	0	4	0	5	both	No_gene_match	No_gene_match
CNVR_256	chr1	102681156	102723117	41962	0	2	4	0	6	both	No_gene_match	No_gene_match
CNVR_257	chr1	102804699	102942640	137942	0	5	4	0	9	both	No_gene_match	No_gene_match
CNVR_258	chr1	103078859	103296266	217408	0	52	4	0	56	both	NM_001114189	SI
CNVR_259	chr1	103572183	103639884	67702	0	7	6	0	13	both	No_gene_match	No_gene_match
CNVR_260	chr1	103724724	103954366	229643	2	18	4	0	24	both	No_gene_match	No_gene_match
CNVR_261	chr1	104405830	104417975	12146	0	1	4	0	5	both	No_gene_match	No_gene_match
CNVR_262	chr1	104509900	104653163	143264	0	3	4	0	7	both	No_gene_match	No_gene_match
CNVR_263	chr1	104817034	104829383	12350	0	1	4	0	5	both	No_gene_match	No_gene_match
CNVR_264	chr1	104837617	105153704	316088	0	6	4	0	10	both	No_gene_match	No_gene_match
CNVR_265	chr1	105186361	105220711	34351	0	1	4	0	5	both	No_gene_match	No_gene_match
CNVR_266	chr1	105562032	105594113	32082	0	1	4	0	5	both	No_gene_match	No_gene_match
CNVR_267	chr1	105619993	105627935	7943	0	1	4	0	5	both	No_gene_match	No_gene_match
CNVR_268	chr1	105765218	105823169	57952	0	5	4	0	9	both	No_gene_match	No_gene_match
CNVR_269	chr1	106606272	106648342	42071	0	1	4	0	5	both	No_gene_match	No_gene_match
CNVR_270	chr1	106999634	107009676	10043	0	1	4	0	5	both	NM_001075420	NMD3
CNVR_271	chr1	108674917	108681646	6730	0	0	5	0	5	gain	No_gene_match	No_gene_match
CNVR_272	chr1	110239870	110250685	10816	0	3	4	0	7	both	NM_001075404	RSRC1
CNVR_273	chr1	110681039	110739077	58039	1	1	4	0	6	both	No_gene_match	No_gene_match
CNVR_274	chr1	111142886	111163086	20201	0	1	4	0	5	both	No_gene_match	No_gene_match
CNVR_275	chr1	111551635	111604962	53328	2	2	4	0	8	both	No_gene_match	No_gene_match
CNVR_276	chr1	111624613	111653532	28920	0	5	24	0	29	both	No_gene_match	No_gene_match
CNVR_277	chr1	112584531	112593811	9281	0	0	25	0	25	gain	No_gene_match	No_gene_match
CNVR_278	chr1	112637797	112647359	9563	0	5	24	0	29	both	NM_001206436	GMPS
CNVR_279	chr1	112665753	112727489	61737	0	6	24	0	30	both	NM_001206436	GMPS
CNVR_280	chr1	112794874	112821664	26791	0	0	25	0	25	gain	No_gene_match	No_gene_match
CNVR_281	chr1	113145967	113178043	32077	0	1	25	0	26	both	No_gene_match	No_gene_match
CNVR_282	chr1	113210015	113244208	34194	0	0	29	0	29	gain	No_gene_match	No_gene_match
CNVR_283	chr1	114651889	114682881	30993	0	1	24	0	25	both	No_gene_match	No_gene_match
CNVR_284	chr1	114855759	114995279	139521	0	1	24	0	25	both	No_gene_match	No_gene_match
CNVR_285	chr1	115253094	115266135	13042	0	0	26	0	26	gain	No_gene_match	No_gene_match
CNVR_286	chr1	115444766	115475758	30993	0	5	24	0	29	both	No_gene_match	No_gene_match
CNVR_287	chr1	116659369	116692540	33172	0	0	25	0	25	gain	No_gene_match	No_gene_match
CNVR_288	chr1	118611969	118656700	44732	0	1	24	0	25	both	NM_001144101	TSC22D2
CNVR_289	chr1	120009491	120055534	46044	0	2	24	0	26	both	NM_001192286	HLTF
CNVR_290	chr1	120558571	120572284	13714	1	0	25	0	26	both	No_gene_match	No_gene_match
CNVR_291	chr1	120814574	120867487	52914	0	9	25	0	34	both	No_gene_match	No_gene_match
CNVR_292	chr1	121945003	121953596	8594	0	1	25	0	26	both	No_gene_match	No_gene_match
CNVR_293	chr1	122004785	122011946	7162	0	0	26	0	26	gain	No_gene_match	No_gene_match
CNVR_294	chr1	122175425	122207720	32296	0	2	25	0	27	both	No_gene_match	No_gene_match
CNVR_295	chr1	122533976	122621234	87259	0	1	25	0	26	both	No_gene_match	No_gene_match
CNVR_296	chr1	122665580	122676706	11127	0	0	26	0	26	gain	No_gene_match	No_gene_match
CNVR_297	chr1	122854052	122911380	57329	0	3	25	0	28	both	NM_001034436	PLSCR2
CNVR_298	chr1	123000450	123049436	48987	0	1	25	0	26	both	NM_001105506	PLSCR1
CNVR_299	chr1	123256096	123265877	9782	0	2	25	0	27	both	NM_001081732	PLSCR4
CNVR_300	chr1	123442760	123445895	3136	0	2	25	0	27	both	NM_001101149	PLOD2
CNVR_301	chr1	123795324	123943834	148511	0	2	25	0	27	both	No_gene_match	No_gene_match
CNVR_302	chr1	124080535	124290864	210330	0	32	26	0	58	both	No_gene_match	No_gene_match
CNVR_303	chr1	124298032	124441015	142984	0	12	25	0	37	both	No_gene_match	No_gene_match
CNVR_304	chr1	124767628	124793115	25488	0	5	25	0	30	both	No_gene_match	No_gene_match
CNVR_305	chr1	125585124	125699277	114154	2	2	25	0	29	both	No_gene_match	No_gene_match
CNVR_306	chr1	125720102	125734751	14650	0	0	26	0	26	gain	No_gene_match	No_gene_match
CNVR_307	chr1	125763150	125764805	1656	0	0	26	0	26	gain	No_gene_match	No_gene_match
CNVR_308	chr1	126569649	126588121	18473	0	2	25	0	27	both	NM_001076068	SLC9A9
CNVR_309	chr1	126633448	126636282	2835	0	0	26	0	26	gain	NM_001076068	SLC9A9
CNVR_310	chr1	127515185	127638130	122946	1	2	25	0	28	both	NM_001206035	XRN1
CNVR_311	chr1	128303117	128320901	17785	0	0	27	0	27	gain	No_gene_match	No_gene_match
CNVR_312	chr1	128630491	128884902	254412	0	0	27	0	27	gain	NM_001192337	SPSB4
CNVR_313	chr1	130345610	130381286	35677	0	0	27	0	27	gain	No_gene_match	No_gene_match
CNVR_314	chr1	130574033	130590126	16094	0	0	27	0	27	gain	NM_001075954,NM_001025343	KPNA6,RBP1
CNVR_315	chr1	130623810	130626858	3049	28	0	26	0	54	both	NM_001075954	KPNA6
CNVR_316	chr1	131143497	131163604	20108	0	0	27	0	27	gain	No_gene_match	No_gene_match
CNVR_317	chr1	131315838	131319519	3682	0	1	26	0	27	both	No_gene_match	No_gene_match
CNVR_318	chr1	131419614	131504202	84589	0	6	26	0	32	both	NM_001206047	PIK3CB
CNVR_319	chr1	131587732	131594751	7020	0	1	26	0	27	both	No_gene_match	No_gene_match
CNVR_320	chr1	131690226	131702250	12025	0	4	26	0	30	both	No_gene_match	No_gene_match
CNVR_321	chr1	132022909	132051224	28316	0	0	28	0	28	gain	No_gene_match	No_gene_match
CNVR_322	chr1	132116911	132128602	11692	0	1	26	0	27	both	No_gene_match	No_gene_match
CNVR_323	chr1	132718523	132772303	53781	0	0	27	0	27	gain	No_gene_match	No_gene_match
CNVR_324	chr1	133595907	133607643	11737	1	0	26	0	27	both	No_gene_match	No_gene_match
CNVR_325	chr1	133830754	133990748	159995	0	6	26	0	32	both	No_gene_match	No_gene_match
CNVR_326	chr1	134497396	134520509	23114	0	0	27	0	27	gain	No_gene_match	No_gene_match
CNVR_327	chr1	136200949	136272811	71863	0	4	26	0	30	both	No_gene_match	No_gene_match
CNVR_328	chr1	136300395	136316482	16088	0	0	27	0	27	gain	No_gene_match	No_gene_match
CNVR_329	chr1	136572424	136600734	28311	0	1	26	0	27	both	NM_001101129	RAB6B
CNVR_330	chr1	136620976	136628807	7832	0	4	26	0	30	both	NM_001101129	RAB6B
CNVR_331	chr1	136778680	136877884	99205	0	5	26	0	31	both	NM_001206766,NM_001046279	TOPBP1,LOC525947
CNVR_332	chr1	137736844	137746382	9539	0	0	27	0	27	gain	No_gene_match	No_gene_match
CNVR_333	chr1	137951832	137982949	31118	0	1	26	0	27	both	NM_001101067,NM_001192152	UBA5,NPHP3
CNVR_334	chr1	138245492	138311579	66088	0	2	26	0	28	both	NM_001113745	DNAJC13
CNVR_335	chr1	138615713	138646454	30742	0	1	26	0	27	both	No_gene_match	No_gene_match
CNVR_336	chr1	138921877	138923767	1891	3	0	26	0	29	both	No_gene_match	No_gene_match
CNVR_337	chr1	139739242	139746259	7018	0	0	27	0	27	gain	No_gene_match	No_gene_match
CNVR_338	chr1	140193230	140197279	4050	1	0	26	0	27	both	No_gene_match	No_gene_match
CNVR_339	chr1	140247129	140250669	3541	0	1	26	0	27	both	No_gene_match	No_gene_match
CNVR_340	chr1	140476945	140483441	6497	21	0	26	0	47	both	NM_175785	ATP2C1
CNVR_341	chr1	142056995	142071725	14731	0	1	26	0	27	both	No_gene_match	No_gene_match
CNVR_342	chr1	142786992	142810227	23236	0	0	29	0	29	gain	No_gene_match	No_gene_match
CNVR_343	chr1	143123555	143127619	4065	0	0	27	0	27	gain	NM_173941	MX2
CNVR_344	chr1	143536624	143677625	141002	0	1	26	0	27	both	NM_001192676	C2CD2
CNVR_345	chr1	143860394	143881397	21004	0	7	26	0	33	both	No_gene_match	No_gene_match
CNVR_346	chr1	143887922	143897427	9506	0	0	27	0	27	gain	No_gene_match	No_gene_match
CNVR_347	chr1	144032041	144038702	6662	0	1	26	0	27	both	NM_001205528	ABCG1
CNVR_348	chr1	144132844	144144839	11996	0	5	27	0	32	both	No_gene_match	No_gene_match
CNVR_349	chr1	144362306	144437192	74887	0	12	26	0	38	both	No_gene_match	No_gene_match
CNVR_350	chr1	144773828	144936668	162841	2	66	26	0	94	both	NM_174289,NM_001080268,NM_001102000	CRYAA,U2AF1,CBS
CNVR_351	chr1	145058604	145063005	4402	0	1	26	0	27	both	NM_001046594	PTTG1IP
CNVR_352	chr1	145109573	145239423	129851	0	54	26	0	80	both	NM_175781,NM_001046108	ITGB2,FAM207A
CNVR_353	chr1	145547429	146175457	628029	0	141	29	0	170	both	NM_001076328,NM_001080244,NM_001080351,NM_001110186,NM_001075781,NM_001079791,NM_001101290,NM_001206810,NM_001098884,NM_001079639,NM_205782	UBE2G2,PFKL,KRTAP12-2,KRTAP10-2,CFAP410,LOC617218,KRTAP10-8,TSPEAR,LRRC3,LOC780781,POFUT2
CNVR_354	chr1	146281040	146313607	32568	0	2	28	0	30	both	No_gene_match	No_gene_match
CNVR_355	chr1	146349962	146362760	12799	0	0	29	0	29	gain	NM_001035493	HSF2BP
CNVR_356	chr1	146428920	146525718	96799	0	6	28	0	34	both	NM_001035493,NM_001075651	HSF2BP,PDXK
CNVR_357	chr1	146558067	146560107	2041	0	1	28	0	29	both	NM_001037461	CSTB
CNVR_358	chr1	146677989	146899836	221848	0	52	28	0	80	both	NM_001205885,NM_001034463,NM_001038046	TRAPPC10,GATD3A,AGPAT3
CNVR_359	chr1	146940031	147107559	167529	9	192	28	0	229	both	NM_001076453,NM_001083388	SLC19A1,COL18A1
CNVR_360	chr1	147278577	147443335	164759	0	125	28	0	153	both	NM_001143865,NM_001076284	COL6A1,PCBP3
CNVR_361	chr1	147467962	147504916	36955	0	1	28	0	29	both	No_gene_match	No_gene_match
CNVR_362	chr1	147527101	147644090	116990	0	15	28	0	43	both	NM_001038677,NM_001205399,NM_001075126,NM_001046564	SPATC1L,FTCD,COL6A2,LSS
CNVR_363	chr1	147746750	147789631	42882	0	5	28	0	33	both	No_gene_match	No_gene_match
CNVR_364	chr1	147899201	147922935	23735	0	2	28	0	30	both	No_gene_match	No_gene_match
CNVR_365	chr1	148075837	148162379	86543	0	11	28	0	39	both	NM_001024495	PRMT2
CNVR_366	chr1	148212126	148215218	3093	0	0	29	0	29	gain	No_gene_match	No_gene_match
CNVR_367	chr1	148535220	148538451	3232	0	0	29	0	29	gain	No_gene_match	No_gene_match
CNVR_368	chr1	150050992	150065547	14556	18	0	28	0	46	both	NM_001034513	CBR1
CNVR_369	chr1	150243307	150249592	6286	0	1	28	0	29	both	No_gene_match	No_gene_match
CNVR_370	chr1	150680420	150686664	6245	0	1	28	0	29	both	No_gene_match	No_gene_match
CNVR_371	chr1	151145647	151149008	3362	0	2	28	0	30	both	No_gene_match	No_gene_match
CNVR_372	chr1	151388212	151479549	91338	0	7	28	0	35	both	NM_001206014	DYRK1A
CNVR_373	chr1	151536942	151546627	9686	0	0	29	0	29	gain	No_gene_match	No_gene_match
CNVR_374	chr1	153082034	153085257	3224	0	1	28	0	29	both	No_gene_match	No_gene_match
CNVR_375	chr1	153956761	153975940	19180	0	0	29	0	29	gain	NM_001193181	CAPN7
CNVR_376	chr1	154030956	154046837	15882	0	4	28	0	32	both	NM_001206288	SH3BP5
CNVR_377	chr1	154200333	154272562	72230	0	5	28	0	33	both	NM_001035297	COLQ
CNVR_378	chr1	154387810	154442861	55052	0	1	28	0	29	both	NM_001205960,NM_001102206	ANKRD28,BTD
CNVR_379	chr1	154477606	154700624	223019	0	0	29	0	29	gain	NM_001205960,NR_107830	ANKRD28,MIR2285X
CNVR_380	chr1	154913991	155249651	335661	0	3	29	0	32	both	NM_001035090,NM_001193182,NM_001303541,NM_001113299	OXNAD1,GALNT15,DPH3,DPH3
CNVR_381	chr1	155385859	155439750	53892	0	3	28	0	31	both	NM_001081725	DAZL
CNVR_382	chr1	155517064	155526557	9494	0	1	28	0	29	both	No_gene_match	No_gene_match
CNVR_383	chr1	155638984	156001939	362956	0	34	28	0	62	both	NM_001205489,NM_001192255	TBC1D5,PLCL2
CNVR_384	chr1	156278368	156281907	3540	0	1	28	0	29	both	NM_001205489	TBC1D5
CNVR_385	chr1	156678040	156695706	17667	0	2	28	0	30	both	No_gene_match	No_gene_match
CNVR_386	chr1	156921147	156941376	20230	0	1	28	0	29	both	No_gene_match	No_gene_match
CNVR_387	chr1	157045093	157052584	7492	0	0	29	0	29	gain	No_gene_match	No_gene_match
CNVR_388	chr1	157155751	157206191	50441	0	2	29	0	31	both	NM_001102040	SATB1
CNVR_389	chr1	157390824	157397413	6590	0	1	28	0	29	both	No_gene_match	No_gene_match
CNVR_390	chr2	116567	160777	44211	66	520	47	0	633	both	No_gene_match	No_gene_match
CNVR_391	chr2	645637	687593	41957	0	28	6	0	34	both	NM_001206081	HERC2
CNVR_392	chr2	695583	755539	59957	1	11	7	0	19	both	NM_001206081	HERC2
CNVR_393	chr2	966110	997590	31481	1	10	22	0	33	both	NM_001205515,NM_001034298	CYFIP1,NIPA2
CNVR_394	chr2	1020985	1047347	26363	0	13	2	1	16	both	NM_001205515	CYFIP1
CNVR_395	chr2	1551386	1555519	4134	0	0	1	0	1	gain	No_gene_match	No_gene_match
CNVR_396	chr2	1759108	1820304	61197	0	22	0	1	23	both	NM_001192073,NM_001109790	ARHGEF4,FAM168B
CNVR_397	chr2	2103784	2156969	53186	0	0	1	0	1	gain	No_gene_match	No_gene_match
CNVR_398	chr2	2240531	2254298	13768	0	1	0	0	1	loss	No_gene_match	No_gene_match
CNVR_399	chr2	2527718	2535261	7544	27	0	0	0	27	loss	No_gene_match	No_gene_match
CNVR_400	chr2	2788516	2797743	9228	0	3	0	0	3	loss	No_gene_match	No_gene_match
CNVR_401	chr2	2961917	3004111	42195	0	3	0	0	3	loss	No_gene_match	No_gene_match
CNVR_402	chr2	3349760	3485166	135407	0	9	0	0	9	loss	No_gene_match	No_gene_match
CNVR_403	chr2	3932011	3969801	37791	0	5	0	0	5	loss	No_gene_match	No_gene_match
CNVR_404	chr2	4087123	4169412	82290	13	63	0	0	76	loss	NM_001192491	HS6ST1
CNVR_405	chr2	4762596	4884432	121837	0	31	0	0	31	loss	NM_001082470,NM_001130751	GPR17,LIMS2
CNVR_406	chr2	5105528	5170243	64716	0	7	0	0	7	loss	No_gene_match	No_gene_match
CNVR_407	chr2	5274840	5289018	14179	0	0	1	0	1	gain	No_gene_match	No_gene_match
CNVR_408	chr2	5353429	5355491	2063	0	1	0	0	1	loss	NM_001046541	BIN1
CNVR_409	chr2	6192891	6210115	17225	0	4	0	0	4	loss	No_gene_match	No_gene_match
CNVR_410	chr2	6342428	6364542	22115	1	0	1	0	2	both	No_gene_match	No_gene_match
CNVR_411	chr2	7247565	7298236	50672	0	6	0	0	6	loss	No_gene_match	No_gene_match
CNVR_412	chr2	7738033	7814170	76138	0	10	3	0	13	both	No_gene_match	No_gene_match
CNVR_413	chr2	7844915	7868200	23286	0	9	0	0	9	loss	NM_001079509	GULP1
CNVR_414	chr2	8400724	8600422	199699	0	15	1	0	16	both	No_gene_match	No_gene_match
CNVR_415	chr2	8678684	8738911	60228	0	5	0	0	5	loss	No_gene_match	No_gene_match
CNVR_416	chr2	8848185	9088917	240733	0	29	1	0	30	both	NM_001244204,NM_001102107	TFPI,CALCRL
CNVR_417	chr2	9388178	9454144	65967	0	1	2	0	3	both	No_gene_match	No_gene_match
CNVR_418	chr2	9830831	9890166	59336	0	1	19	0	20	both	NM_001046394	ZC3H15
CNVR_419	chr2	10072695	10152228	79534	0	4	4	0	8	both	No_gene_match	No_gene_match
CNVR_420	chr2	10244086	10256257	12172	0	0	2	1	3	gain	No_gene_match	No_gene_match
CNVR_421	chr2	10483171	10509076	25906	0	5	0	0	5	loss	No_gene_match	No_gene_match
CNVR_422	chr2	10760078	10926074	165997	0	24	4	0	28	both	No_gene_match	No_gene_match
CNVR_423	chr2	11502759	11531879	29121	0	1	0	0	1	loss	No_gene_match	No_gene_match
CNVR_424	chr2	11640024	11735997	95974	1	10	0	0	11	loss	No_gene_match	No_gene_match
CNVR_425	chr2	11798883	12027354	228472	1	36	7	0	44	both	No_gene_match	No_gene_match
CNVR_426	chr2	12120480	12524943	404464	0	15	2	0	17	both	No_gene_match	No_gene_match
CNVR_427	chr2	12603855	12654957	51103	0	2	0	0	2	loss	No_gene_match	No_gene_match
CNVR_428	chr2	12756409	12759926	3518	1	0	0	0	1	loss	No_gene_match	No_gene_match
CNVR_429	chr2	12775552	12832541	56990	0	3	0	0	3	loss	No_gene_match	No_gene_match
CNVR_430	chr2	13397901	13407026	9126	3	0	0	0	3	loss	No_gene_match	No_gene_match
CNVR_431	chr2	13506343	13577507	71165	7	87	11	0	105	both	NM_001098878	DUSP19
CNVR_432	chr2	13957915	13970444	12530	0	1	0	0	1	loss	No_gene_match	No_gene_match
CNVR_433	chr2	15008661	15027079	18419	0	2	0	0	2	loss	No_gene_match	No_gene_match
CNVR_434	chr2	15385210	15410561	25352	1	1	0	0	2	loss	No_gene_match	No_gene_match
CNVR_435	chr2	15486420	15516640	30221	0	1	0	0	1	loss	No_gene_match	No_gene_match
CNVR_436	chr2	15552185	15555671	3487	0	0	1	0	1	gain	No_gene_match	No_gene_match
CNVR_437	chr2	15775602	15808049	32448	0	3	0	0	3	loss	No_gene_match	No_gene_match
CNVR_438	chr2	16507223	16519290	12068	0	1	0	0	1	loss	No_gene_match	No_gene_match
CNVR_439	chr2	18194709	18201493	6785	0	0	0	1	1	gain	No_gene_match	No_gene_match
CNVR_440	chr2	18403181	18437934	34754	0	1	0	0	1	loss	NM_001101913,NM_001045870,NM_001193183,NM_001100330	PLEKHA3,PRKRA,PJVK,FKBP7
CNVR_441	chr2	18565916	18605068	39153	0	0	1	0	1	gain	No_gene_match	No_gene_match
CNVR_442	chr2	18691182	18786120	94939	0	3	1	0	4	both	NM_001130753,NM_001077963	RBM45,CYCT
CNVR_443	chr2	18815022	18911546	96525	0	1	1	0	2	both	NM_001205422	PDE11A
CNVR_444	chr2	20793666	20869738	76073	0	1	0	0	1	loss	NM_001099105,NM_001101087,NR_030976,NM_001206324,NM_001205871	HOXD10,HOXD4,MIR10B,HOXD11,HOXD12
CNVR_445	chr2	21774236	21826349	52114	0	4	0	0	4	loss	NM_001081584	ATF2
CNVR_446	chr2	22581806	22723720	141915	0	1	0	0	1	loss	NM_001046045	OLA1
CNVR_447	chr2	22750919	22768217	17299	0	0	1	0	1	gain	No_gene_match	No_gene_match
CNVR_448	chr2	23199561	23203186	3626	1	0	0	0	1	loss	No_gene_match	No_gene_match
CNVR_449	chr2	24714894	24910944	196051	0	25	0	0	25	loss	NM_001075883,NM_001101194	DYNC1I2,SLC25A12
CNVR_450	chr2	24941791	24948570	6780	2	0	0	0	2	loss	No_gene_match	No_gene_match
CNVR_451	chr2	25040061	25054221	14161	0	0	1	0	1	gain	NM_001191489	DCAF17
CNVR_452	chr2	25769791	25773523	3733	3	0	0	0	3	loss	No_gene_match	No_gene_match
CNVR_453	chr2	26362611	26404410	41800	0	1	0	0	1	loss	No_gene_match	No_gene_match
CNVR_454	chr2	26647403	26767558	120156	1	5	1	0	7	both	NM_001109807,NM_001102031,NM_001045965	PPIG,FASTKD1,PHOSPHO2
CNVR_455	chr2	27445418	27451213	5796	0	0	1	0	1	gain	NM_001193132	CERS6
CNVR_456	chr2	27915549	27937892	22344	0	1	0	0	1	loss	NM_001075826	STK39
CNVR_457	chr2	28367125	28371108	3984	0	1	0	0	1	loss	No_gene_match	No_gene_match
CNVR_458	chr2	28881618	28974047	92430	0	1	0	0	1	loss	No_gene_match	No_gene_match
CNVR_459	chr2	29158931	29203097	44167	0	1	0	0	1	loss	No_gene_match	No_gene_match
CNVR_460	chr2	29287332	29297438	10107	0	1	0	0	1	loss	No_gene_match	No_gene_match
CNVR_461	chr2	29938411	29951560	13150	0	2	0	0	2	loss	No_gene_match	No_gene_match
CNVR_462	chr2	30552356	30565930	13575	0	14	0	0	14	loss	No_gene_match	No_gene_match
CNVR_463	chr2	30671342	30678582	7241	0	1	0	0	1	loss	No_gene_match	No_gene_match
CNVR_464	chr2	31224318	31287498	63181	0	4	0	0	4	loss	No_gene_match	No_gene_match
CNVR_465	chr2	31372762	31537917	165156	0	15	0	0	15	loss	NM_001031760	SLC38A11
CNVR_466	chr2	31561855	31589184	27330	0	1	0	0	1	loss	No_gene_match	No_gene_match
CNVR_467	chr2	32093092	32101946	8855	0	0	1	0	1	gain	No_gene_match	No_gene_match
CNVR_468	chr2	32249885	32266380	16496	0	3	0	0	3	loss	No_gene_match	No_gene_match
CNVR_469	chr2	32553252	32586350	33099	0	2	1	0	3	both	No_gene_match	No_gene_match
CNVR_470	chr2	32719160	32750535	31376	0	2	0	0	2	loss	No_gene_match	No_gene_match
CNVR_471	chr2	33365058	33369244	4187	1	0	0	0	1	loss	No_gene_match	No_gene_match
CNVR_472	chr2	34139976	34188490	48515	0	3	0	0	3	loss	No_gene_match	No_gene_match
CNVR_473	chr2	34679006	34806950	127945	0	4	0	0	4	loss	NM_001038128	SLC4A10
CNVR_474	chr2	35193001	35303136	110136	0	48	0	0	48	loss	NM_001192264	TANK
CNVR_475	chr2	35894825	35898373	3549	0	0	1	0	1	gain	No_gene_match	No_gene_match
CNVR_476	chr2	36655521	36670102	14582	0	1	0	0	1	loss	NM_001110191	CD302
CNVR_477	chr2	36939833	37156818	216986	0	8	0	0	8	loss	NM_001205418	BAZ2B
CNVR_478	chr2	37251604	37290603	39000	0	1	0	0	1	loss	No_gene_match	No_gene_match
CNVR_479	chr2	38681236	38702296	21061	0	1	0	0	1	loss	NM_001102243	CYTIP
CNVR_480	chr2	39538454	39549477	11024	0	1	0	0	1	loss	No_gene_match	No_gene_match
CNVR_481	chr2	40553233	40597428	44196	0	1	0	0	1	loss	No_gene_match	No_gene_match
CNVR_482	chr2	40849196	40943926	94731	0	6	0	0	6	loss	No_gene_match	No_gene_match
CNVR_483	chr2	40980127	41034642	54516	0	1	0	0	1	loss	No_gene_match	No_gene_match
CNVR_484	chr2	41329629	41335723	6095	1	0	0	0	1	loss	No_gene_match	No_gene_match
CNVR_485	chr2	41605264	41634534	29271	0	2	0	0	2	loss	No_gene_match	No_gene_match
CNVR_486	chr2	41691100	41720260	29161	12	1	0	0	13	loss	No_gene_match	No_gene_match
CNVR_487	chr2	41809670	41883668	73999	0	2	0	0	2	loss	NM_001076886	GALNT13
CNVR_488	chr2	41998558	42015540	16983	0	1	0	0	1	loss	NM_001076886	GALNT13
CNVR_489	chr2	42050760	42061006	10247	0	1	0	0	1	loss	NM_001076886	GALNT13
CNVR_490	chr2	42636991	42650418	13428	0	1	0	0	1	loss	No_gene_match	No_gene_match
CNVR_491	chr2	42870372	42912581	42210	0	3	0	0	3	loss	No_gene_match	No_gene_match
CNVR_492	chr2	43897323	43960283	62961	0	1	0	0	1	loss	NM_001206821	FMNL2
CNVR_493	chr2	45976585	46007713	31129	0	2	0	0	2	loss	No_gene_match	No_gene_match
CNVR_494	chr2	46426616	46451652	25037	0	1	0	0	1	loss	No_gene_match	No_gene_match
CNVR_495	chr2	46477034	46485436	8403	2	0	0	0	2	loss	No_gene_match	No_gene_match
CNVR_496	chr2	47525577	47548907	23331	0	1	0	0	1	loss	NM_001192242	EPC2
CNVR_497	chr2	47817474	47886356	68883	0	7	0	0	7	loss	NM_001191268	MBD5
CNVR_498	chr2	48003476	48188052	184577	0	8	0	0	8	loss	No_gene_match	No_gene_match
CNVR_499	chr2	49280696	49305709	25014	0	1	0	0	1	loss	No_gene_match	No_gene_match
CNVR_500	chr2	49497305	49552093	54789	0	1	0	0	1	loss	No_gene_match	No_gene_match
CNVR_501	chr2	50097108	50173353	76246	0	6	0	0	6	loss	No_gene_match	No_gene_match
CNVR_502	chr2	51090145	51129488	39344	0	2	0	0	2	loss	No_gene_match	No_gene_match
CNVR_503	chr2	51213768	51238097	24330	0	1	0	0	1	loss	No_gene_match	No_gene_match
CNVR_504	chr2	51917567	51925487	7921	0	1	0	0	1	loss	No_gene_match	No_gene_match
CNVR_505	chr2	53290038	53308417	18380	0	1	0	0	1	loss	NM_001105003	ARHGAP15
CNVR_506	chr2	53861185	53868905	7721	1	0	0	0	1	loss	NM_001191308	KYNU
CNVR_507	chr2	53954233	53965755	11523	0	2	0	0	2	loss	NM_001191308	KYNU
CNVR_508	chr2	53991194	53999598	8405	1	14	0	0	15	loss	No_gene_match	No_gene_match
CNVR_509	chr2	54031370	54200666	169297	0	12	0	0	12	loss	No_gene_match	No_gene_match
CNVR_510	chr2	54474210	54482390	8181	0	0	1	0	1	gain	No_gene_match	No_gene_match
CNVR_511	chr2	54941371	55058351	116981	0	12	0	0	12	loss	No_gene_match	No_gene_match
CNVR_512	chr2	55620739	55658593	37855	0	2	0	0	2	loss	No_gene_match	No_gene_match
CNVR_513	chr2	55976443	56575707	599265	0	5	6	1	12	both	No_gene_match	No_gene_match
CNVR_514	chr2	56583793	57583306	999514	0	16	8	0	24	both	No_gene_match	No_gene_match
CNVR_515	chr2	57642251	57672167	29917	0	1	0	0	1	loss	No_gene_match	No_gene_match
CNVR_516	chr2	57701264	58580638	879375	0	0	7	0	7	gain	No_gene_match	No_gene_match
CNVR_517	chr2	58960032	58980512	20481	0	1	0	0	1	loss	No_gene_match	No_gene_match
CNVR_518	chr2	60448454	60458193	9740	0	0	3	0	3	gain	No_gene_match	No_gene_match
CNVR_519	chr2	60478420	60482152	3733	0	0	1	0	1	gain	No_gene_match	No_gene_match
CNVR_520	chr2	61708027	61871722	163696	1	20	0	0	21	loss	NM_001046234,NM_001035085,NM_001205787	MCM6,DARS,LCT
CNVR_521	chr2	61989898	62029689	39792	0	1	0	0	1	loss	NR_030928	MIR128-1
CNVR_522	chr2	62174652	62328299	153648	0	10	0	0	10	loss	No_gene_match	No_gene_match
CNVR_523	chr2	62848728	62856730	8003	0	1	0	0	1	loss	NM_001101160	TMEM163
CNVR_524	chr2	63500222	63505440	5219	1	0	0	0	1	loss	No_gene_match	No_gene_match
CNVR_525	chr2	64895152	64911519	16368	0	0	2	0	2	gain	No_gene_match	No_gene_match
CNVR_526	chr2	65479708	65538050	58343	0	0	1	0	1	gain	NM_001143744	GPR39
CNVR_527	chr2	65677952	65915838	237887	0	7	0	0	7	loss	NM_174226,NM_001101242	ACTR3,SLC35F5
CNVR_528	chr2	66426341	66446162	19822	0	0	2	0	2	gain	No_gene_match	No_gene_match
CNVR_529	chr2	66498680	66524648	25969	0	2	0	0	2	loss	No_gene_match	No_gene_match
CNVR_530	chr2	67078207	67185863	107657	0	6	0	0	6	loss	No_gene_match	No_gene_match
CNVR_531	chr2	67894736	67963663	68928	0	1	0	0	1	loss	NM_001078070	DPP10
CNVR_532	chr2	68124086	68150651	26566	0	6	0	0	6	loss	No_gene_match	No_gene_match
CNVR_533	chr2	68504782	68561962	57181	0	5	0	0	5	loss	No_gene_match	No_gene_match
CNVR_534	chr2	68584610	68643703	59094	0	0	1	0	1	gain	No_gene_match	No_gene_match
CNVR_535	chr2	69296860	69336818	39959	1	2	0	0	3	loss	No_gene_match	No_gene_match
CNVR_536	chr2	69362584	69365561	2978	0	1	0	0	1	loss	No_gene_match	No_gene_match
CNVR_537	chr2	69555522	69576326	20805	0	1	0	0	1	loss	No_gene_match	No_gene_match
CNVR_538	chr2	70639437	70642771	3335	0	0	1	0	1	gain	No_gene_match	No_gene_match
CNVR_539	chr2	71829018	71869718	40701	0	1	0	0	1	loss	No_gene_match	No_gene_match
CNVR_540	chr2	72561101	72583890	22790	0	1	0	0	1	loss	No_gene_match	No_gene_match
CNVR_541	chr2	73300623	73316881	16259	0	2	0	0	2	loss	No_gene_match	No_gene_match
CNVR_542	chr2	73524649	73527142	2494	0	0	1	0	1	gain	NM_001191492	CLASP1
CNVR_543	chr2	73574743	73593396	18654	0	1	0	0	1	loss	NM_001191492	CLASP1
CNVR_544	chr2	74782289	74805654	23366	1	0	0	0	1	loss	No_gene_match	No_gene_match
CNVR_545	chr2	74919757	74942869	23113	0	0	5	0	5	gain	No_gene_match	No_gene_match
CNVR_546	chr2	75837966	75859482	21517	0	3	0	0	3	loss	No_gene_match	No_gene_match
CNVR_547	chr2	75919246	75976449	57204	0	2	0	0	2	loss	No_gene_match	No_gene_match
CNVR_548	chr2	76039498	76062680	23183	0	1	0	0	1	loss	No_gene_match	No_gene_match
CNVR_549	chr2	76208265	76238679	30415	0	0	1	0	1	gain	No_gene_match	No_gene_match
CNVR_550	chr2	76260539	76301511	40973	1	3	0	0	4	loss	No_gene_match	No_gene_match
CNVR_551	chr2	76380752	76387481	6730	0	0	1	0	1	gain	No_gene_match	No_gene_match
CNVR_552	chr2	76395469	76400643	5175	0	1	0	0	1	loss	No_gene_match	No_gene_match
CNVR_553	chr2	77080549	77098041	17493	1	0	0	0	1	loss	No_gene_match	No_gene_match
CNVR_554	chr2	77408791	77776649	367859	0	6	2	0	8	both	No_gene_match	No_gene_match
CNVR_555	chr2	77925371	77938003	12633	0	0	1	0	1	gain	No_gene_match	No_gene_match
CNVR_556	chr2	78276214	78416894	140681	0	2	0	0	2	loss	No_gene_match	No_gene_match
CNVR_557	chr2	78839135	78879685	40551	0	6	0	0	6	loss	No_gene_match	No_gene_match
CNVR_558	chr2	78975612	78981846	6235	0	3	0	0	3	loss	No_gene_match	No_gene_match
CNVR_559	chr2	79793325	79871479	78155	0	8	0	0	8	loss	NM_001077964	GLS
CNVR_560	chr2	79954328	79975021	20694	0	5	0	0	5	loss	NM_001083692	STAT4
CNVR_561	chr2	80840096	80853250	13155	0	0	2	0	2	gain	No_gene_match	No_gene_match
CNVR_562	chr2	80960321	80967204	6884	0	1	0	0	1	loss	No_gene_match	No_gene_match
CNVR_563	chr2	81428021	81437634	9614	0	1	0	0	1	loss	No_gene_match	No_gene_match
CNVR_564	chr2	81507903	81512583	4681	1	0	0	0	1	loss	No_gene_match	No_gene_match
CNVR_565	chr2	81545458	81591079	45622	0	3	0	0	3	loss	No_gene_match	No_gene_match
CNVR_566	chr2	81669614	81807005	137392	0	1	0	0	1	loss	No_gene_match	No_gene_match
CNVR_567	chr2	81996941	82247445	250505	0	7	0	0	7	loss	No_gene_match	No_gene_match
CNVR_568	chr2	82465321	82593121	127801	0	0	1	0	1	gain	No_gene_match	No_gene_match
CNVR_569	chr2	82798265	82972004	173740	0	5	0	0	5	loss	No_gene_match	No_gene_match
CNVR_570	chr2	82987606	83078288	90683	0	5	0	0	5	loss	No_gene_match	No_gene_match
CNVR_571	chr2	83133029	83141172	8144	0	3	0	0	3	loss	No_gene_match	No_gene_match
CNVR_572	chr2	83675484	83682334	6851	0	2	0	0	2	loss	No_gene_match	No_gene_match
CNVR_573	chr2	83849801	83859678	9878	0	1	0	0	1	loss	No_gene_match	No_gene_match
CNVR_574	chr2	84105635	84132139	26505	0	1	0	0	1	loss	No_gene_match	No_gene_match
CNVR_575	chr2	84284330	84305628	21299	0	0	1	0	1	gain	No_gene_match	No_gene_match
CNVR_576	chr2	84527993	84556658	28666	0	1	0	0	1	loss	No_gene_match	No_gene_match
CNVR_577	chr2	85549591	85555825	6235	0	1	0	0	1	loss	No_gene_match	No_gene_match
CNVR_578	chr2	85828306	85899815	71510	0	1	0	0	1	loss	NM_001205550	PGAP1
CNVR_579	chr2	86301787	86369666	67880	0	1	0	0	1	loss	NM_001192994	SF3B1
CNVR_580	chr2	86939386	86959111	19726	0	2	0	0	2	loss	NM_001191279	PLCL1
CNVR_581	chr2	89926675	89952463	25789	0	3	0	0	3	loss	NM_001206564,NM_001080249	PPIL3,NIF3L1
CNVR_582	chr2	91476781	91499809	23029	0	1	0	0	1	loss	No_gene_match	No_gene_match
CNVR_583	chr2	91516415	91545624	29210	0	1	0	0	1	loss	No_gene_match	No_gene_match
CNVR_584	chr2	91623353	91657793	34441	0	1	0	0	1	loss	NM_001075907	WDR12
CNVR_585	chr2	91789311	91969674	180364	0	8	0	0	8	loss	NM_001101171,NM_001015644,NM_001103173	ABI2,CYP20A1,NBEAL1
CNVR_586	chr2	92002809	92104752	101944	0	1	0	0	1	loss	NM_001101171	ABI2
CNVR_587	chr2	93448348	93459894	11547	0	1	0	0	1	loss	No_gene_match	No_gene_match
CNVR_588	chr2	94500854	94506794	5941	0	0	2	0	2	gain	NM_001193237	NRP2
CNVR_589	chr2	97333731	97406024	72294	0	2	0	0	2	loss	No_gene_match	No_gene_match
CNVR_590	chr2	97841454	97896935	55482	1	1	0	0	2	loss	NM_001205807	MAP2
CNVR_591	chr2	98042859	98074989	32131	0	1	0	0	1	loss	NM_001206563	UNC80
CNVR_592	chr2	98157136	98180437	23302	0	1	0	0	1	loss	NM_001206563	UNC80
CNVR_593	chr2	98298226	98318756	20531	0	1	0	0	1	loss	No_gene_match	No_gene_match
CNVR_594	chr2	98478679	98496473	17795	0	0	19	0	19	gain	No_gene_match	No_gene_match
CNVR_595	chr2	99034078	99086526	52449	0	0	3	0	3	gain	No_gene_match	No_gene_match
CNVR_596	chr2	99761018	99812974	51957	0	2	0	0	2	loss	No_gene_match	No_gene_match
CNVR_597	chr2	100057202	100080544	23343	0	1	0	0	1	loss	No_gene_match	No_gene_match
CNVR_598	chr2	100134988	100285751	150764	0	12	0	0	12	loss	No_gene_match	No_gene_match
CNVR_599	chr2	100380970	100389951	8982	0	0	1	0	1	gain	No_gene_match	No_gene_match
CNVR_600	chr2	100472225	100536703	64479	0	9	0	0	9	loss	No_gene_match	No_gene_match
CNVR_601	chr2	100745805	100849704	103900	0	3	0	0	3	loss	No_gene_match	No_gene_match
CNVR_602	chr2	101082788	101090921	8134	0	0	4	0	4	gain	No_gene_match	No_gene_match
CNVR_603	chr2	101874238	102131394	257157	1	11	0	0	12	loss	No_gene_match	No_gene_match
CNVR_604	chr2	102254317	102288272	33956	0	1	0	0	1	loss	No_gene_match	No_gene_match
CNVR_605	chr2	102325584	102562512	236929	0	3	1	1	5	both	No_gene_match	No_gene_match
CNVR_606	chr2	102757494	102785839	28346	0	1	0	0	1	loss	No_gene_match	No_gene_match
CNVR_607	chr2	103274401	103293233	18833	0	3	0	0	3	loss	NM_001192701	BARD1
CNVR_608	chr2	104114017	104120638	6622	0	1	0	0	1	loss	No_gene_match	No_gene_match
CNVR_609	chr2	104897827	104905603	7777	0	3	0	0	3	loss	NM_001205491	2019-03-04
CNVR_610	chr2	106794782	106896886	102105	0	0	1	0	1	gain	NM_001102081	RUFY4
CNVR_611	chr2	107186243	107290933	104691	0	1	0	0	1	loss	NM_001101167,NM_001271992	CNOT9,USP37
CNVR_612	chr2	107743269	107756558	13290	0	0	1	0	1	gain	NM_001075393	NHEJ1
CNVR_613	chr2	108117943	108191897	73955	0	0	3	0	3	gain	NM_001142485,NM_001206175	SPEG,GMPPA
CNVR_614	chr2	108254600	108285133	30534	0	19	0	0	19	loss	NM_001191387	SLC4A3
CNVR_615	chr2	109890074	109951464	61391	0	2	1	0	3	both	No_gene_match	No_gene_match
CNVR_616	chr2	110699604	110704913	5310	0	0	1	0	1	gain	No_gene_match	No_gene_match
CNVR_617	chr2	111505735	111514121	8387	0	0	1	0	1	gain	NM_001105021	FARSB
CNVR_618	chr2	112796062	112814972	18911	0	1	0	0	1	loss	NM_001046542	WDFY1
CNVR_619	chr2	112868347	112871289	2943	0	0	1	0	1	gain	NM_174669	SERPINE2
CNVR_620	chr2	112939560	112949930	10371	0	1	0	0	1	loss	NM_174669	SERPINE2
CNVR_621	chr2	112977469	113019881	42413	0	0	1	0	1	gain	No_gene_match	No_gene_match
CNVR_622	chr2	113956382	113964921	8540	0	0	1	0	1	gain	No_gene_match	No_gene_match
CNVR_623	chr2	114405684	114421613	15930	2	1	0	0	3	loss	No_gene_match	No_gene_match
CNVR_624	chr2	114858625	114900322	41698	0	2	0	0	2	loss	No_gene_match	No_gene_match
CNVR_625	chr2	115607484	115621257	13774	0	1	0	0	1	loss	No_gene_match	No_gene_match
CNVR_626	chr2	116574249	116583747	9499	0	1	0	0	1	loss	No_gene_match	No_gene_match
CNVR_627	chr2	117349994	117361623	11630	0	1	0	0	1	loss	No_gene_match	No_gene_match
CNVR_628	chr2	117780179	117820493	40315	0	1	0	0	1	loss	No_gene_match	No_gene_match
CNVR_629	chr2	118007981	118034957	26977	0	0	1	0	1	gain	NM_001079584	PID1
CNVR_630	chr2	118168135	118177110	8976	0	0	2	0	2	gain	No_gene_match	No_gene_match
CNVR_631	chr2	119540888	119547525	6638	0	0	2	0	2	gain	No_gene_match	No_gene_match
CNVR_632	chr2	119673064	119746273	73210	0	4	1	0	5	both	NM_001101077,NM_001205448	PSMD1,HTR2B
CNVR_633	chr2	119761967	119763999	2033	0	0	1	0	1	gain	No_gene_match	No_gene_match
CNVR_634	chr2	119916123	119966284	50162	0	1	0	0	1	loss	NM_001046418	ARMC9
CNVR_635	chr2	120527284	120552241	24958	0	0	1	0	1	gain	NM_001192506	DIS3L2
CNVR_636	chr2	120758340	120799961	41622	0	3	0	0	3	loss	NM_001192506	DIS3L2
CNVR_637	chr2	120886359	120912096	25738	0	0	1	0	1	gain	NM_173987,NM_001103322	ALPI,LOC100125266
CNVR_638	chr2	121062714	121121479	58766	0	0	1	0	1	gain	No_gene_match	No_gene_match
CNVR_639	chr2	121844596	121847018	2423	0	1	0	0	1	loss	No_gene_match	No_gene_match
CNVR_640	chr2	122379617	122389512	9896	0	0	1	0	1	gain	NM_001024492	IQCC
CNVR_641	chr2	123052441	123165326	112886	0	2	0	0	2	loss	NM_001193123	PUM1
CNVR_642	chr2	125201684	125205905	4222	0	1	0	0	1	loss	No_gene_match	No_gene_match
CNVR_643	chr2	125366338	125394945	28608	0	0	1	0	1	gain	NM_001034754,NM_001046475	TAF12,GMEB1
CNVR_644	chr2	126326843	126348815	21973	0	1	0	0	1	loss	NM_001206409	AHDC1
CNVR_645	chr2	126941177	126944595	3419	0	1	0	0	1	loss	No_gene_match	No_gene_match
CNVR_646	chr2	127526531	127532867	6337	0	0	1	0	1	gain	NM_001099203	FAM110D
CNVR_647	chr2	128188861	128203992	15132	0	1	0	0	1	loss	NM_001038647	MACO1
CNVR_648	chr2	128344814	128356486	11673	0	0	1	0	1	gain	No_gene_match	No_gene_match
CNVR_649	chr2	128600402	128633678	33277	0	1	0	0	1	loss	NM_001193158	RUNX3
CNVR_650	chr2	128646862	128666712	19851	0	1	0	0	1	loss	NM_001193158	RUNX3
CNVR_651	chr2	129156067	129182661	26595	0	1	0	0	1	loss	NM_001102304	STPG1
CNVR_652	chr2	129376772	129403604	26833	0	1	0	0	1	loss	NM_001034311	IL22RA1
CNVR_653	chr2	129533047	129542421	9375	0	1	0	0	1	loss	NM_001078126,NM_001076957	SRSF10,PNRC2
CNVR_654	chr2	130380784	130426263	45480	0	2	0	0	2	loss	No_gene_match	No_gene_match
CNVR_655	chr2	130843893	130904490	60598	0	4	0	0	4	loss	NM_001191498,NR_031075,NR_036359,NM_001206061	EPHB2,MIR2284U,MIR2892,ZBTB40
CNVR_656	chr2	131171110	131182734	11625	1	0	1	0	2	both	No_gene_match	No_gene_match
CNVR_657	chr2	131269032	131308715	39684	0	2	0	0	2	loss	No_gene_match	No_gene_match
CNVR_658	chr2	131347628	131393741	46114	0	2	0	0	2	loss	NM_001046332	CDC42
CNVR_659	chr2	131468792	131480174	11383	0	0	1	0	1	gain	No_gene_match	No_gene_match
CNVR_660	chr2	131507565	131614671	107107	1	21	0	0	22	loss	No_gene_match	No_gene_match
CNVR_661	chr2	131707649	131804601	96953	0	7	0	0	7	loss	NM_176858,NM_001076888	ALPL,RAP1GAP
CNVR_662	chr2	132124395	132196079	71685	0	4	0	0	4	loss	No_gene_match	No_gene_match
CNVR_663	chr2	132451135	132585213	134079	0	5	0	0	5	loss	NM_001105212,NM_001075436,NM_001191255	KIF17,HP1BP3,SH2D5
CNVR_664	chr2	133478417	133481045	2629	0	2	0	0	2	loss	No_gene_match	No_gene_match
CNVR_665	chr2	133667686	133675000	7315	1	0	0	0	1	loss	No_gene_match	No_gene_match
CNVR_666	chr2	133867361	133942044	74684	0	22	0	0	22	loss	NM_001080269,NM_176648	PQLC2,CAPZB
CNVR_667	chr2	134008415	134017218	8804	1	0	0	0	1	loss	No_gene_match	No_gene_match
CNVR_668	chr2	134161781	134210058	48278	0	17	0	0	17	loss	NM_001205792	UBR4
CNVR_669	chr2	134290377	134387493	97117	31	63	0	0	94	loss	NM_001105646	ALDH4A1
CNVR_670	chr2	134647740	134673762	26023	0	1	0	0	1	loss	No_gene_match	No_gene_match
CNVR_671	chr2	134702903	134714776	11874	0	0	1	0	1	gain	No_gene_match	No_gene_match
CNVR_672	chr2	134951298	134952349	1052	0	1	0	0	1	loss	No_gene_match	No_gene_match
CNVR_673	chr2	135065312	135871707	806396	7	88	11	0	106	both	NM_001101911,NR_030952,NM_001046297,NM_001192173	RCC2,MIR2358,ARHGEF10L,PADI4
CNVR_674	chr2	135939515	136007915	68401	0	8	0	0	8	loss	NM_001101272	PADI1
CNVR_675	chr2	136099507	136776410	676904	3	177	16	0	196	both	NM_001015562,NM_001040483,NR_102346,NM_001192271,NM_001205359,NM_174388,NM_001206270,NM_001205731,NM_001114608	NECAP2,SDHB,SZRD1,ATP13A2,SRARP,MFAP2,ARHGEF19,EPHA2,SZRD1
CNVR_676	chr4	1062	4478921	4477860	110	791	110	3	1014	both	NM_001083528	VSTM2A
CNVR_677	chr4	5194780	5221637	26858	1	2	4	0	7	both	NM_001192586	GRB10
CNVR_678	chr4	5683973	5701152	17180	1	2	3	0	6	both	No_gene_match	No_gene_match
CNVR_679	chr4	5941900	6011648	69749	1	2	3	0	6	both	No_gene_match	No_gene_match
CNVR_680	chr4	6638999	6702366	63368	0	3	1	0	4	both	No_gene_match	No_gene_match
CNVR_681	chr4	7503676	7532314	28639	0	3	0	0	3	loss	NM_001098976	UPP1
CNVR_682	chr4	7725306	7784422	59117	0	40	0	0	40	loss	No_gene_match	No_gene_match
CNVR_683	chr4	7922820	7938604	15785	0	2	0	0	2	loss	NM_001206776	CDK14
CNVR_684	chr4	9019782	9026721	6940	7	1	0	0	8	loss	No_gene_match	No_gene_match
CNVR_685	chr4	9047903	9080103	32201	7	9	0	0	16	loss	No_gene_match	No_gene_match
CNVR_686	chr4	9228866	9240638	11773	0	5	0	0	5	loss	No_gene_match	No_gene_match
CNVR_687	chr4	9393915	9474981	81067	3	7	0	0	10	loss	NM_001192052,NM_001001166	ANKIB1,KRIT1
CNVR_688	chr4	9726535	9728149	1615	0	0	1	0	1	gain	NM_001101854	RBM48
CNVR_689	chr4	9772807	9793425	20619	0	1	0	0	1	loss	NM_001192301	CDK6
CNVR_690	chr4	10422615	10486843	64229	0	8	0	0	8	loss	NM_001105413	VPS50
CNVR_691	chr4	10906263	10910598	4336	0	1	1	0	2	both	No_gene_match	No_gene_match
CNVR_692	chr4	11470996	11477947	6952	0	2	1	0	3	both	No_gene_match	No_gene_match
CNVR_693	chr4	11998326	12023754	25429	0	24	1	0	25	both	No_gene_match	No_gene_match
CNVR_694	chr4	13375327	13412647	37321	0	1	0	0	1	loss	No_gene_match	No_gene_match
CNVR_695	chr4	13869639	13879649	10011	1	0	0	0	1	loss	No_gene_match	No_gene_match
CNVR_696	chr4	14267718	14397191	129474	1	2	0	0	3	loss	NM_001080352,NM_001075313	SDHAF3,DLX5
CNVR_697	chr4	14410866	14426279	15414	0	1	0	0	1	loss	NM_001080352	SDHAF3
CNVR_698	chr4	14782039	14797763	15725	0	1	0	0	1	loss	No_gene_match	No_gene_match
CNVR_699	chr4	14853757	14907625	53869	0	0	2	0	2	gain	No_gene_match	No_gene_match
CNVR_700	chr4	15357662	15360530	2869	0	0	1	0	1	gain	No_gene_match	No_gene_match
CNVR_701	chr4	15484107	15523374	39268	0	3	0	0	3	loss	No_gene_match	No_gene_match
CNVR_702	chr4	15981284	16077388	96105	0	5	0	0	5	loss	No_gene_match	No_gene_match
CNVR_703	chr4	16088691	16099070	10380	0	0	1	0	1	gain	No_gene_match	No_gene_match
CNVR_704	chr4	16404476	16465538	61063	0	2	0	0	2	loss	No_gene_match	No_gene_match
CNVR_705	chr4	16629147	16830374	201228	2	33	1	0	36	both	No_gene_match	No_gene_match
CNVR_706	chr4	16939402	16966354	26953	0	0	1	0	1	gain	No_gene_match	No_gene_match
CNVR_707	chr4	17303855	17315192	11338	0	1	0	0	1	loss	NM_001038168	ICA1
CNVR_708	chr4	17502643	17508332	5690	0	3	0	0	3	loss	No_gene_match	No_gene_match
CNVR_709	chr4	17607821	17641403	33583	0	0	1	0	1	gain	NM_001034762	NXPH1
CNVR_710	chr4	18111985	18132014	20030	0	3	0	0	3	loss	No_gene_match	No_gene_match
CNVR_711	chr4	18242828	18270277	27450	0	1	0	0	1	loss	No_gene_match	No_gene_match
CNVR_712	chr4	18584904	18593278	8375	0	1	0	0	1	loss	No_gene_match	No_gene_match
CNVR_713	chr4	18657005	18674367	17363	0	1	0	0	1	loss	No_gene_match	No_gene_match
CNVR_714	chr4	18807800	18815510	7711	1	0	0	0	1	loss	No_gene_match	No_gene_match
CNVR_715	chr4	19132537	19198245	65709	0	2	0	0	2	loss	No_gene_match	No_gene_match
CNVR_716	chr4	19563399	19566703	3305	0	0	1	0	1	gain	NM_001206743	THSD7A
CNVR_717	chr4	19844682	20120932	276251	1	16	3	0	20	both	NM_001034337	TMEM106B
CNVR_718	chr4	20175566	20232376	56811	0	2	0	0	2	loss	NM_174177	SCIN
CNVR_719	chr4	20529601	20688999	159399	0	1	0	0	1	loss	No_gene_match	No_gene_match
CNVR_720	chr4	20801578	20818987	17410	1	0	0	0	1	loss	No_gene_match	No_gene_match
CNVR_721	chr4	21003839	21044818	40980	0	3	0	0	3	loss	No_gene_match	No_gene_match
CNVR_722	chr4	21077476	21118823	41348	0	1	0	0	1	loss	No_gene_match	No_gene_match
CNVR_723	chr4	21399482	21415998	16517	0	2	0	0	2	loss	No_gene_match	No_gene_match
CNVR_724	chr4	21546694	21574492	27799	0	0	2	0	2	gain	No_gene_match	No_gene_match
CNVR_725	chr4	21775830	21828944	53115	0	3	0	0	3	loss	No_gene_match	No_gene_match
CNVR_726	chr4	22018932	22147656	128725	0	12	0	0	12	loss	NM_001046492	ETV1
CNVR_727	chr4	22212448	22217760	5313	1	0	0	0	1	loss	No_gene_match	No_gene_match
CNVR_728	chr4	22480775	22483272	2498	1	0	0	0	1	loss	NM_001192898	DGKB
CNVR_729	chr4	22500926	22553471	52546	0	1	3	0	4	both	NM_001192898	DGKB
CNVR_730	chr4	22706540	22719634	13095	0	1	3	0	4	both	NM_001192898	DGKB
CNVR_731	chr4	22837292	22855485	18194	2	0	3	0	5	both	NM_001192898	DGKB
CNVR_732	chr4	22866609	22877125	10517	0	1	3	0	4	both	NM_001192898	DGKB
CNVR_733	chr4	23339882	23406784	66903	0	1	3	0	4	both	No_gene_match	No_gene_match
CNVR_734	chr4	23497113	23518766	21654	0	1	3	0	4	both	NM_001192973	AGMO
CNVR_735	chr4	23647641	23732223	84583	0	11	3	0	14	both	NM_001192973	AGMO
CNVR_736	chr4	24824291	24831553	7263	2	0	3	0	5	both	No_gene_match	No_gene_match
CNVR_737	chr4	25210432	25214284	3853	0	1	3	0	4	both	NM_001035362	TSPAN13
CNVR_738	chr4	25576889	25581275	4387	0	0	4	0	4	gain	No_gene_match	No_gene_match
CNVR_739	chr4	25898222	25913130	14909	0	1	3	0	4	both	No_gene_match	No_gene_match
CNVR_740	chr4	26027683	26037922	10240	6	0	3	0	9	both	No_gene_match	No_gene_match
CNVR_741	chr4	27313710	27345789	32080	0	2	3	0	5	both	No_gene_match	No_gene_match
CNVR_742	chr4	27557612	27591726	34115	0	1	3	0	4	both	No_gene_match	No_gene_match
CNVR_743	chr4	28243455	28249822	6368	5	0	3	0	8	both	No_gene_match	No_gene_match
CNVR_744	chr4	29340670	29365410	24741	0	0	4	0	4	gain	No_gene_match	No_gene_match
CNVR_745	chr4	29449548	29500117	50570	0	7	3	0	10	both	No_gene_match	No_gene_match
CNVR_746	chr4	29573891	29613879	39989	0	3	3	0	6	both	No_gene_match	No_gene_match
CNVR_747	chr4	29790426	29836443	46018	0	1	3	0	4	both	No_gene_match	No_gene_match
CNVR_748	chr4	30116485	30177778	61294	0	3	4	0	7	both	No_gene_match	No_gene_match
CNVR_749	chr4	30491113	30498052	6940	0	1	3	0	4	both	No_gene_match	No_gene_match
CNVR_750	chr4	30798391	30815220	16830	0	6	3	0	9	both	NM_001104977	CDCA7L
CNVR_751	chr4	30861541	30871780	10240	0	0	4	0	4	gain	No_gene_match	No_gene_match
CNVR_752	chr4	31224610	31227778	3169	0	0	4	0	4	gain	No_gene_match	No_gene_match
CNVR_753	chr4	31262505	31268043	5539	0	0	4	0	4	gain	No_gene_match	No_gene_match
CNVR_754	chr4	31494533	31505954	11422	0	0	4	0	4	gain	No_gene_match	No_gene_match
CNVR_755	chr4	32224151	32267634	43484	0	1	3	0	4	both	NM_001046380	TRA2A
CNVR_756	chr4	32288619	32324144	35526	0	0	4	0	4	gain	No_gene_match	No_gene_match
CNVR_757	chr4	32540967	32557684	16718	0	0	4	0	4	gain	No_gene_match	No_gene_match
CNVR_758	chr4	32605370	32613373	8004	0	1	3	0	4	both	No_gene_match	No_gene_match
CNVR_759	chr4	32634340	32649045	14706	0	0	5	0	5	gain	No_gene_match	No_gene_match
CNVR_760	chr4	32783154	32819958	36805	0	3	3	0	6	both	NM_001076874	RUNDC3B
CNVR_761	chr4	33019244	33064182	44939	0	0	5	0	5	gain	No_gene_match	No_gene_match
CNVR_762	chr4	34240739	34242713	1975	0	2	3	0	5	both	No_gene_match	No_gene_match
CNVR_763	chr4	34572646	34610081	37436	0	1	3	0	4	both	No_gene_match	No_gene_match
CNVR_764	chr4	34699998	34759095	59098	1	3	3	0	7	both	No_gene_match	No_gene_match
CNVR_765	chr4	34936415	34962537	26123	0	2	3	0	5	both	No_gene_match	No_gene_match
CNVR_766	chr4	34997541	35024177	26637	0	1	3	0	4	both	No_gene_match	No_gene_match
CNVR_767	chr4	35266134	35310666	44533	0	6	3	0	9	both	No_gene_match	No_gene_match
CNVR_768	chr4	36543733	36877696	333964	1	14	5	0	20	both	NM_001276701	SEMA3A
CNVR_769	chr4	37115401	37124407	9007	0	1	3	0	4	both	No_gene_match	No_gene_match
CNVR_770	chr4	37225704	37291616	65913	0	2	4	0	6	both	No_gene_match	No_gene_match
CNVR_771	chr4	37461765	37484662	22898	0	1	3	0	4	both	No_gene_match	No_gene_match
CNVR_772	chr4	37632328	37693344	61017	0	1	3	0	4	both	No_gene_match	No_gene_match
CNVR_773	chr4	37791647	37880987	89341	1	3	3	0	7	both	No_gene_match	No_gene_match
CNVR_774	chr4	37933592	38001142	67551	0	1	3	0	4	both	No_gene_match	No_gene_match
CNVR_775	chr4	38188342	38229031	40690	0	2	3	0	5	both	No_gene_match	No_gene_match
CNVR_776	chr4	38517930	38533539	15610	2	0	3	0	5	both	NM_001205987	CACNA2D1
CNVR_777	chr4	38632043	38685134	53092	0	5	5	0	10	both	NM_001205987	CACNA2D1
CNVR_778	chr4	38757187	38853988	96802	0	1	3	0	4	both	NM_001205987	CACNA2D1
CNVR_779	chr4	39216158	39711734	495577	0	40	5	0	45	both	No_gene_match	No_gene_match
CNVR_780	chr4	40057215	40069809	12595	0	4	3	0	7	both	No_gene_match	No_gene_match
CNVR_781	chr4	40578117	40644524	66408	0	1	3	0	4	both	NM_001046239,NM_001278621,NM_174010,NM_001278620	LOC518526,CD36,CD36,LOC518526
CNVR_782	chr4	41107291	41130890	23600	0	1	3	0	4	both	No_gene_match	No_gene_match
CNVR_783	chr4	41814043	41895490	81448	0	4	3	0	7	both	No_gene_match	No_gene_match
CNVR_784	chr4	42049315	42083449	34135	0	1	3	0	4	both	No_gene_match	No_gene_match
CNVR_785	chr4	42362306	42370030	7725	0	1	3	0	4	both	No_gene_match	No_gene_match
CNVR_786	chr4	43481123	43487686	6564	6	0	3	0	9	both	No_gene_match	No_gene_match
CNVR_787	chr4	43566513	43673293	106781	1	1	3	0	5	both	NM_001191316	PHTF2
CNVR_788	chr4	43761008	43932988	171981	1	1	3	0	5	both	NM_001205991	PTPN12
CNVR_789	chr4	44157610	44394174	236565	1	3	5	0	9	both	NM_001046097,NM_001205487	FGL2,CCDC146
CNVR_790	chr4	44569183	44570670	1488	1	2	3	0	6	both	No_gene_match	No_gene_match
CNVR_791	chr4	44594425	44617592	23168	1	2	3	0	6	both	NM_001191332	ARMC10
CNVR_792	chr4	44786216	44793845	7630	1	2	3	0	6	both	NM_001075337	DNAJC2
CNVR_793	chr4	44949881	44979058	29178	1	2	3	0	6	both	NM_001206458	RELN
CNVR_794	chr4	46372654	46381877	9224	3	1	3	0	7	both	NM_001104984	LHFPL3
CNVR_795	chr4	46482878	46570965	88088	1	14	3	0	18	both	NM_001082451	KMT2E
CNVR_796	chr4	47597446	47670715	73270	1	4	3	0	8	both	NM_001244141	NAMPT
CNVR_797	chr4	48553699	48561938	8240	1	1	4	0	6	both	NM_001046196	HBP1
CNVR_798	chr4	48613543	48851688	238146	1	10	3	0	14	both	NM_001205435	GPR22
CNVR_799	chr4	49533097	49550053	16957	1	1	4	0	6	both	NM_001206562,NR_037521	NRCAM,MIR3432A-1
CNVR_800	chr4	50345599	50380291	34693	1	1	4	0	6	both	No_gene_match	No_gene_match
CNVR_801	chr4	50771700	50798071	26372	1	1	4	0	6	both	NM_001281911	TARP
CNVR_802	chr4	50905144	50929706	24563	1	4	3	0	8	both	No_gene_match	No_gene_match
CNVR_803	chr4	51070389	51100866	30478	1	1	4	0	6	both	NM_174018	CFTR
CNVR_804	chr4	51318774	51371784	53011	1	6	3	0	10	both	NM_174063	ASZ1
CNVR_805	chr4	51741552	51745887	4336	1	3	3	0	7	both	NM_173961	ST7
CNVR_806	chr4	52091710	52112557	20848	1	1	4	0	6	both	No_gene_match	No_gene_match
CNVR_807	chr4	52287583	52308430	20848	1	2	3	0	6	both	No_gene_match	No_gene_match
CNVR_808	chr4	52836293	52899870	63578	1	3	3	0	7	both	No_gene_match	No_gene_match
CNVR_809	chr4	53105240	53122964	17725	1	5	3	0	9	both	No_gene_match	No_gene_match
CNVR_810	chr4	53368106	53375943	7838	1	3	3	0	7	both	No_gene_match	No_gene_match
CNVR_811	chr4	54321018	54466498	145481	1	11	3	0	15	both	NM_001205569	FOXP2
CNVR_812	chr4	54630537	54651731	21195	1	2	3	0	6	both	No_gene_match	No_gene_match
CNVR_813	chr4	54790263	54797636	7374	1	1	4	0	6	both	No_gene_match	No_gene_match
CNVR_814	chr4	54892672	54918207	25536	1	1	5	0	7	both	NM_001205440	PPP1R3A
CNVR_815	chr4	55713097	55726564	13468	1	1	4	0	6	both	No_gene_match	No_gene_match
CNVR_816	chr4	55881841	55906545	24705	1	2	3	0	6	both	NM_001034729	IFRD1
CNVR_817	chr4	57435404	57482406	47003	1	4	3	0	8	both	No_gene_match	No_gene_match
CNVR_818	chr4	57705888	57779551	73664	1	2	3	0	6	both	No_gene_match	No_gene_match
CNVR_819	chr4	58434323	58454254	19932	1	1	6	0	8	both	No_gene_match	No_gene_match
CNVR_820	chr4	60473007	60479942	6936	1	1	4	0	6	both	NM_001113227	ELMO1
CNVR_821	chr4	61203879	61282275	78397	0	6	3	0	9	both	No_gene_match	No_gene_match
CNVR_822	chr4	61322397	61371538	49142	0	3	3	0	6	both	NM_001034409	EEPD1
CNVR_823	chr4	61516939	61525337	8399	0	1	1	0	2	both	No_gene_match	No_gene_match
CNVR_824	chr4	61609813	61759317	149505	0	6	0	0	6	loss	NM_001001168	2019-09-07
CNVR_825	chr4	62398443	62458442	60000	0	8	0	0	8	loss	No_gene_match	No_gene_match
CNVR_826	chr4	63101590	63113591	12002	0	1	1	0	2	both	NM_001077997	BMPER
CNVR_827	chr4	63859455	63990870	131416	0	10	0	0	10	loss	NM_001192853	BBS9
CNVR_828	chr4	64170031	64179627	9597	0	3	0	0	3	loss	No_gene_match	No_gene_match
CNVR_829	chr4	64351574	64376790	25217	0	3	0	0	3	loss	No_gene_match	No_gene_match
CNVR_830	chr4	64914161	64926156	11996	7	2	0	0	9	loss	No_gene_match	No_gene_match
CNVR_831	chr4	65127917	65138131	10215	0	2	0	0	2	loss	No_gene_match	No_gene_match
CNVR_832	chr4	65425964	65472397	46434	0	2	0	0	2	loss	No_gene_match	No_gene_match
CNVR_833	chr4	66015639	66030446	14808	0	2	2	0	4	both	No_gene_match	No_gene_match
CNVR_834	chr4	66327143	66421522	94380	0	4	1	0	5	both	NM_001105443,NR_031201	ZNRF2,MIR2419
CNVR_835	chr4	66512689	66534878	22190	0	1	1	0	2	both	No_gene_match	No_gene_match
CNVR_836	chr4	66967253	66979591	12339	0	2	0	0	2	loss	No_gene_match	No_gene_match
CNVR_837	chr4	67998513	68004884	6372	0	1	1	0	2	both	NM_001319882	CREB5
CNVR_838	chr4	68935710	69024096	88387	0	6	1	0	7	both	NM_001046106	HIBADH
CNVR_839	chr4	69288644	69403020	114377	0	10	0	0	10	loss	NM_001076134,NM_001075854,NM_001076825,NR_030829,NM_001105617,NM_001077098,NM_001105017,NM_001206111	HOXA4,HOXA2,HOXA3,MIR196B,HOXA9,HOXA5,HOXA10,HOXA1
CNVR_840	chr4	69459337	69471482	12146	0	1	1	0	2	both	No_gene_match	No_gene_match
CNVR_841	chr4	69639856	69751713	111858	0	6	0	0	6	loss	NM_001038214	SKAP2
CNVR_842	chr4	70882311	70930039	47729	0	2	0	0	2	loss	No_gene_match	No_gene_match
CNVR_843	chr4	71580387	71595385	14999	0	2	0	0	2	loss	NM_001193112	GSDME
CNVR_844	chr4	72375370	72523046	147677	0	25	0	0	25	loss	NM_001075195	FAM221A
CNVR_845	chr4	72685898	72717685	31788	0	2	0	0	2	loss	NM_001191131	ADAM22
CNVR_846	chr4	72737482	72752251	14770	0	2	0	0	2	loss	NM_001191131	ADAM22
CNVR_847	chr4	72956535	72969577	13043	0	1	1	0	2	both	No_gene_match	No_gene_match
CNVR_848	chr4	74567984	74590523	22540	0	1	1	0	2	both	No_gene_match	No_gene_match
CNVR_849	chr4	74945302	75016523	71222	0	10	0	0	10	loss	NM_001080314	GTPBP10
CNVR_850	chr4	75028395	75096201	67807	0	1	20	0	21	both	NM_001080314	GTPBP10
CNVR_851	chr4	75287332	75308778	21447	0	2	0	0	2	loss	No_gene_match	No_gene_match
CNVR_852	chr4	75419962	75448315	28354	0	2	1	0	3	both	No_gene_match	No_gene_match
CNVR_853	chr4	75530727	75540472	9746	0	2	0	0	2	loss	No_gene_match	No_gene_match
CNVR_854	chr4	75568287	75572369	4083	0	1	1	0	2	both	No_gene_match	No_gene_match
CNVR_855	chr4	75780027	75841574	61548	0	2	0	0	2	loss	No_gene_match	No_gene_match
CNVR_856	chr4	76714543	76746778	32236	0	1	1	0	2	both	NM_174554	IGFBP1
CNVR_857	chr4	76954133	76994198	40066	0	10	0	0	10	loss	NM_174229	ADCY1
CNVR_858	chr4	77110920	77112875	1956	1	2	0	0	3	loss	No_gene_match	No_gene_match
CNVR_859	chr4	77229973	77250883	20911	0	4	0	0	4	loss	NM_001076967,NM_001193211	TBRG4,CCM2
CNVR_860	chr4	77463883	77495451	31569	0	2	0	0	2	loss	NM_001076030	OGDH
CNVR_861	chr4	77663794	77669628	5835	0	2	0	0	2	loss	NM_001075997	NUDCD3
CNVR_862	chr4	77711855	77829596	117742	0	18	0	0	18	loss	NM_001102302,NM_001035047,NM_001035357	GCK,YKT6,CAMK2B
CNVR_863	chr4	78083257	78130146	46890	0	1	2	0	3	both	NM_001034256	COA1
CNVR_864	chr4	78941649	78959276	17628	0	1	1	0	2	both	No_gene_match	No_gene_match
CNVR_865	chr4	80490334	80601203	110870	0	2	0	0	2	loss	No_gene_match	No_gene_match
CNVR_866	chr4	81412386	81433898	21513	0	3	0	0	3	loss	NM_001105036	SUGCT
CNVR_867	chr4	81624140	81685886	61747	0	2	0	0	2	loss	NM_001206622,NM_001105036,NM_001075389,NM_001205431	CDK13,SUGCT,MPLKIP,CDK13
CNVR_868	chr4	82488877	82496288	7412	0	2	0	0	2	loss	NM_001102046	POU6F2
CNVR_869	chr4	83409962	83468395	58434	0	1	58	0	59	both	No_gene_match	No_gene_match
CNVR_870	chr4	83533963	83757800	223838	1	7	0	0	8	loss	No_gene_match	No_gene_match
CNVR_871	chr4	83777281	83780488	3208	0	1	1	0	2	both	No_gene_match	No_gene_match
CNVR_872	chr4	83949577	83999917	50341	0	4	0	0	4	loss	No_gene_match	No_gene_match
CNVR_873	chr4	84010823	84328756	317934	0	31	0	0	31	loss	No_gene_match	No_gene_match
CNVR_874	chr4	84386803	84397362	10560	0	3	0	0	3	loss	No_gene_match	No_gene_match
CNVR_875	chr4	84494211	84586638	92428	0	39	1	0	40	both	No_gene_match	No_gene_match
CNVR_876	chr4	85007258	85036493	29236	0	2	0	0	2	loss	No_gene_match	No_gene_match
CNVR_877	chr4	85115167	85176918	61752	0	4	0	0	4	loss	No_gene_match	No_gene_match
CNVR_878	chr4	85508805	85533513	24709	0	2	0	0	2	loss	NM_001191184	KCND2
CNVR_879	chr4	85734291	85738894	4604	1	1	0	0	2	loss	NM_001191184	KCND2
CNVR_880	chr4	86144034	86150912	6879	0	2	0	0	2	loss	No_gene_match	No_gene_match
CNVR_881	chr4	86811243	86815697	4455	0	2	0	0	2	loss	No_gene_match	No_gene_match
CNVR_882	chr4	87461721	87517510	55790	0	2	0	0	2	loss	NM_001205706	FEZF1
CNVR_883	chr4	87565171	87578429	13259	1	1	0	0	2	loss	NM_001102055	CADPS2
CNVR_884	chr4	87629807	87647194	17388	0	3	0	0	3	loss	NM_001102055	CADPS2
CNVR_885	chr4	87941780	87984576	42797	0	2	0	0	2	loss	NM_001102055	CADPS2
CNVR_886	chr4	88003345	88017778	14434	0	1	1	0	2	both	NM_001102055	CADPS2
CNVR_887	chr4	88769527	88910170	140644	0	23	0	0	23	loss	NM_174219	WASL
CNVR_888	chr4	89075410	89105547	30138	0	2	0	0	2	loss	No_gene_match	No_gene_match
CNVR_889	chr4	89883827	89999035	115209	0	19	0	0	19	loss	No_gene_match	No_gene_match
CNVR_890	chr4	90071476	90174316	102841	0	7	0	0	7	loss	No_gene_match	No_gene_match
CNVR_891	chr4	90699813	90705987	6175	6	9	0	0	15	loss	No_gene_match	No_gene_match
CNVR_892	chr4	91581914	91634127	52214	0	1	1	0	2	both	NM_001206117	GRM8
CNVR_893	chr4	92389436	92442087	52652	0	5	0	0	5	loss	NM_001205671	ZNF800
CNVR_894	chr4	93408918	93441923	33006	0	1	1	0	2	both	No_gene_match	No_gene_match
CNVR_895	chr4	93512958	93523841	10884	0	1	4	0	5	both	NM_001046457	FAM71F1
CNVR_896	chr4	93622892	93713354	90463	0	4	0	0	4	loss	NM_001045869,NM_001076376,NM_001206990,NM_001035465	ATP6V1F,NME2,FLNC,IRF5
CNVR_897	chr4	93893657	93939593	45937	0	3	0	0	3	loss	NM_001192220,NM_001034672	SMO,TSPAN33
CNVR_898	chr4	93987900	94008922	21023	0	6	0	0	6	loss	NM_001101143	AHCYL2
CNVR_899	chr4	94222355	94228755	6401	3	1	0	0	4	loss	No_gene_match	No_gene_match
CNVR_900	chr4	94755578	94828759	73182	0	6	0	0	6	loss	NM_001034785	SSMEM1
CNVR_901	chr4	95780598	95974974	194377	1	9	0	0	10	loss	NM_001097999	MKLN1
CNVR_902	chr4	96053139	96109460	56322	0	3	0	0	3	loss	No_gene_match	No_gene_match
CNVR_903	chr4	96770424	96825993	55570	0	2	0	0	2	loss	NM_001191504	PLXNA4
CNVR_904	chr4	97054547	97069486	14940	0	2	0	0	2	loss	No_gene_match	No_gene_match
CNVR_905	chr4	97147102	97155306	8205	0	0	1	0	1	gain	No_gene_match	No_gene_match
CNVR_906	chr4	98860672	98878996	18325	0	2	0	0	2	loss	NM_001192941	SLC35B4
CNVR_907	chr4	99065950	99070991	5042	1	0	0	0	1	loss	No_gene_match	No_gene_match
CNVR_908	chr4	99806123	99955431	149309	0	0	7	0	7	gain	NM_001075657	LOC514257
CNVR_909	chr4	100345146	100409964	64819	0	2	0	0	2	loss	No_gene_match	No_gene_match
CNVR_910	chr4	100553565	100620667	67103	0	9	0	0	9	loss	NM_203362	MTPN
CNVR_911	chr4	100798806	100801940	3135	0	1	0	0	1	loss	No_gene_match	No_gene_match
CNVR_912	chr4	100854237	100869255	15019	0	0	1	0	1	gain	No_gene_match	No_gene_match
CNVR_913	chr4	101274008	101367211	93204	0	7	0	0	7	loss	No_gene_match	No_gene_match
CNVR_914	chr4	101924335	101929844	5510	0	0	3	0	3	gain	No_gene_match	No_gene_match
CNVR_915	chr4	102739978	102823219	83242	0	2	0	0	2	loss	No_gene_match	No_gene_match
CNVR_916	chr4	102954720	102975535	20816	0	0	1	0	1	gain	No_gene_match	No_gene_match
CNVR_917	chr4	104184899	104198043	13145	0	0	2	0	2	gain	NM_001046027	TBXAS1
CNVR_918	chr4	104260312	104287296	26985	0	2	0	0	2	loss	NM_001046027	TBXAS1
CNVR_919	chr4	104920490	104957954	37465	0	2	0	0	2	loss	No_gene_match	No_gene_match
CNVR_920	chr4	105434139	105441933	7795	1	0	0	0	1	loss	No_gene_match	No_gene_match
CNVR_921	chr4	105776395	105797769	21375	0	0	2	0	2	gain	No_gene_match	No_gene_match
CNVR_922	chr4	105973753	106149141	175389	1	0	42	0	43	both	NM_001206203	CLEC5A
CNVR_923	chr4	106429610	106497211	67602	0	0	1	0	1	gain	No_gene_match	No_gene_match
CNVR_924	chr4	106642849	106765834	122986	20	2	1	0	23	both	NM_001080904	LOC509513
CNVR_925	chr4	106850973	106895385	44413	0	1	0	0	1	loss	NM_174690,NM_001130763,NM_001080904	PRSS2,LOC786254,LOC509513
CNVR_926	chr4	106946278	106952204	5927	0	0	1	0	1	gain	No_gene_match	No_gene_match
CNVR_927	chr4	107609825	107626058	16234	0	2	0	0	2	loss	NM_001144095	EPHA1
CNVR_928	chr4	107659878	107670601	10724	0	0	1	0	1	gain	No_gene_match	No_gene_match
CNVR_929	chr4	108063077	108075218	12142	0	0	3	0	3	gain	No_gene_match	No_gene_match
CNVR_930	chr4	108141346	108193257	51912	0	1	11	0	12	both	No_gene_match	No_gene_match
CNVR_931	chr4	108225979	108281700	55722	20	0	3	0	23	both	No_gene_match	No_gene_match
CNVR_932	chr4	108312560	108363281	50722	0	1	0	0	1	loss	No_gene_match	No_gene_match
CNVR_933	chr4	108486695	108497234	10540	0	2	0	0	2	loss	No_gene_match	No_gene_match
CNVR_934	chr4	108731357	108769899	38543	0	3	0	0	3	loss	NM_001080370	TPK1
CNVR_935	chr4	108805045	108816146	11102	1	1	0	0	2	loss	NM_001080370	TPK1
CNVR_936	chr4	108865287	108870711	5425	0	4	0	0	4	loss	NM_001080370	TPK1
CNVR_937	chr4	108952816	108959569	6754	0	1	0	0	1	loss	No_gene_match	No_gene_match
CNVR_938	chr4	108995101	109002660	7560	0	0	1	0	1	gain	No_gene_match	No_gene_match
CNVR_939	chr4	109085439	109098126	12688	0	0	1	0	1	gain	No_gene_match	No_gene_match
CNVR_940	chr4	110002020	110037126	35107	0	4	0	0	4	loss	No_gene_match	No_gene_match
CNVR_941	chr4	110190265	110231007	40743	0	3	0	0	3	loss	No_gene_match	No_gene_match
CNVR_942	chr4	110457609	110474716	17108	0	0	1	0	1	gain	No_gene_match	No_gene_match
CNVR_943	chr4	110715709	110748438	32730	0	1	0	0	1	loss	No_gene_match	No_gene_match
CNVR_944	chr4	110976267	111050020	73754	0	3	0	0	3	loss	No_gene_match	No_gene_match
CNVR_945	chr4	111186736	111240452	53717	0	4	0	0	4	loss	No_gene_match	No_gene_match
CNVR_946	chr4	111464795	111512930	48136	0	2	0	0	2	loss	No_gene_match	No_gene_match
CNVR_947	chr4	111957432	112043057	85626	0	1	0	0	1	loss	No_gene_match	No_gene_match
CNVR_948	chr4	112419169	112426902	7734	0	1	0	0	1	loss	No_gene_match	No_gene_match
CNVR_949	chr4	112896855	112942358	45504	0	1	0	0	1	loss	No_gene_match	No_gene_match
CNVR_950	chr4	113198012	113210925	12914	1	0	0	0	1	loss	No_gene_match	No_gene_match
CNVR_951	chr4	113214198	113224170	9973	0	0	1	0	1	gain	No_gene_match	No_gene_match
CNVR_952	chr4	113424748	113491345	66598	0	20	0	0	20	loss	NM_174706	SSPO
CNVR_953	chr4	113554610	113570297	15688	0	9	0	0	9	loss	NM_001046020,NM_001076431	RARRES2,LRRC61
CNVR_954	chr4	113657341	113795368	138028	0	0	28	3	31	gain	NM_001080260,NM_001046308,NM_001034771	LOC511617,GIMAP7,GIMAP7
CNVR_955	chr4	113811286	113858370	47085	0	0	1	0	1	gain	No_gene_match	No_gene_match
CNVR_956	chr4	114104672	114118886	14215	0	0	3	0	3	gain	No_gene_match	No_gene_match
CNVR_957	chr4	114316973	114375649	58677	0	1	0	0	1	loss	NM_001099101	KCNH2
CNVR_958	chr4	114417218	114575525	158308	0	29	0	0	29	loss	NM_001191251,NM_174017,NM_001034675,NM_001035077,NM_001205664,NR_107779	ASIC3,CDK5,TMUB1,FASTK,SLC4A2,MIR6525
CNVR_959	chr4	114723792	114748235	24444	0	2	0	0	2	loss	NM_001191339,NM_001080906	WDR86,NUB1
CNVR_960	chr4	114870862	114933307	62446	0	2	0	0	2	loss	No_gene_match	No_gene_match
CNVR_961	chr4	115305733	115437794	132062	0	1	0	0	1	loss	No_gene_match	No_gene_match
CNVR_962	chr4	115595131	115597849	2719	1	0	0	0	1	loss	No_gene_match	No_gene_match
CNVR_963	chr4	115928649	115940434	11786	0	1	0	0	1	loss	No_gene_match	No_gene_match
CNVR_964	chr4	116802816	116854230	51415	0	2	0	0	2	loss	No_gene_match	No_gene_match
CNVR_965	chr4	116944197	116951598	7402	0	0	1	0	1	gain	NM_174040	DPP6
CNVR_966	chr4	116962080	116963597	1518	8	0	0	0	8	loss	NM_174040	DPP6
CNVR_967	chr4	117251575	117256880	5306	0	0	1	0	1	gain	NM_174040	DPP6
CNVR_968	chr4	117416844	117443925	27082	0	1	0	0	1	loss	NM_174040	DPP6
CNVR_969	chr4	117565074	117567568	2495	0	1	0	0	1	loss	NM_174040	DPP6
CNVR_970	chr4	117784114	117823031	38918	1	4	0	0	5	loss	NM_001077917,NM_174040	PAXIP1,DPP6
CNVR_971	chr4	117846216	118176156	329941	0	34	0	0	34	loss	NM_001077909,NM_001077917	INSIG1,PAXIP1
CNVR_972	chr4	118264258	118495624	231367	0	12	0	0	12	loss	No_gene_match	No_gene_match
CNVR_973	chr4	118507580	118660412	152833	0	10	0	0	10	loss	No_gene_match	No_gene_match
CNVR_974	chr4	118855790	119057177	201388	20	69	0	0	89	loss	NM_001191356,NM_001075786	RNF32,LMBR1
CNVR_975	chr4	119061254	119068458	7205	0	0	1	0	1	gain	NM_001075786	LMBR1
CNVR_976	chr4	119092690	119196197	103508	0	21	0	0	21	loss	No_gene_match	No_gene_match
CNVR_977	chr4	119243858	120532487	1288630	0	259	1	0	260	both	NM_001192188,NM_001192449,NR_031027,NM_174532,NM_001206781	UBE3C,NCAPG2,MIR153-2,DNAJB6,VIPR2
CNVR_978	chr5	5101	339570	334470	3	18	5	0	26	both	No_gene_match	No_gene_match
CNVR_979	chr5	375030	384493	9464	3	19	11	0	33	both	No_gene_match	No_gene_match
CNVR_980	chr5	1444949	1506039	61091	0	14	3	0	17	both	No_gene_match	No_gene_match
CNVR_981	chr5	1559287	1569594	10308	0	3	3	0	6	both	No_gene_match	No_gene_match
CNVR_982	chr5	1902486	1908551	6066	1	4	5	0	10	both	No_gene_match	No_gene_match
CNVR_983	chr5	3007904	3467965	460062	14	60	7	0	81	both	No_gene_match	No_gene_match
CNVR_984	chr5	4182364	4214042	31679	5	22	7	0	34	both	No_gene_match	No_gene_match
CNVR_985	chr5	4463046	4562328	99283	8	31	7	0	46	both	No_gene_match	No_gene_match
CNVR_986	chr5	4918910	4933351	14442	5	19	5	0	29	both	No_gene_match	No_gene_match
CNVR_987	chr5	5459990	5471650	11661	1	9	2	0	12	both	No_gene_match	No_gene_match
CNVR_988	chr5	5517695	5543308	25614	1	7	3	0	11	both	No_gene_match	No_gene_match
CNVR_989	chr5	5626620	5638151	11532	11	7	2	0	20	both	No_gene_match	No_gene_match
CNVR_990	chr5	5893817	5913578	19762	1	19	4	0	24	both	No_gene_match	No_gene_match
CNVR_991	chr5	6220159	6258154	37996	1	15	2	0	18	both	NM_001206069	ZDHHC17
CNVR_992	chr5	6318677	6329577	10901	1	8	2	0	11	both	No_gene_match	No_gene_match
CNVR_993	chr5	7270608	7283427	12820	1	8	2	0	11	both	No_gene_match	No_gene_match
CNVR_994	chr5	7722094	7760512	38419	1	9	2	0	12	both	No_gene_match	No_gene_match
CNVR_995	chr5	7797563	7828555	30993	1	11	2	0	14	both	No_gene_match	No_gene_match
CNVR_996	chr5	7963741	7983828	20088	3	7	3	0	13	both	No_gene_match	No_gene_match
CNVR_997	chr5	8387668	8399818	12151	1	8	2	0	11	both	No_gene_match	No_gene_match
CNVR_998	chr5	9452024	9602882	150859	1	28	2	0	31	both	NM_001102217	PPP1R12A
CNVR_999	chr5	9759997	9950705	190709	5	15	10	0	30	both	No_gene_match	No_gene_match
CNVR_1000	chr5	10725132	10730757	5626	0	2	3	0	5	both	No_gene_match	No_gene_match
CNVR_1001	chr5	11164696	11176710	12015	0	3	2	0	5	both	No_gene_match	No_gene_match
CNVR_1002	chr5	11307251	11314289	7039	0	10	2	0	12	both	No_gene_match	No_gene_match
CNVR_1003	chr5	11386243	11439750	53508	2	19	4	0	25	both	No_gene_match	No_gene_match
CNVR_1004	chr5	11702152	11717779	15628	8	111	3	0	122	both	No_gene_match	No_gene_match
CNVR_1005	chr5	11750018	11762534	12517	165	4	5	0	174	both	No_gene_match	No_gene_match
CNVR_1006	chr5	11796507	11801540	5034	0	20	3	0	23	both	No_gene_match	No_gene_match
CNVR_1007	chr5	11928852	11948493	19642	8	80	4	0	92	both	No_gene_match	No_gene_match
CNVR_1008	chr5	12051819	12181463	129645	16	140	2	0	158	both	No_gene_match	No_gene_match
CNVR_1009	chr5	12644931	12648582	3652	0	3	2	0	5	both	No_gene_match	No_gene_match
CNVR_1010	chr5	12688864	12690849	1986	0	3	2	0	5	both	No_gene_match	No_gene_match
CNVR_1011	chr5	12744843	12763061	18219	0	2	4	0	6	both	No_gene_match	No_gene_match
CNVR_1012	chr5	13035547	13069626	34080	7	21	3	0	31	both	No_gene_match	No_gene_match
CNVR_1013	chr5	13283608	13328245	44638	0	4	3	0	7	both	No_gene_match	No_gene_match
CNVR_1014	chr5	13454444	13523020	68577	0	8	3	0	11	both	No_gene_match	No_gene_match
CNVR_1015	chr5	13836817	14017470	180654	0	4	3	0	7	both	No_gene_match	No_gene_match
CNVR_1016	chr5	14031350	14053985	22636	0	3	3	0	6	both	No_gene_match	No_gene_match
CNVR_1017	chr5	14153174	14174145	20972	0	3	3	0	6	both	No_gene_match	No_gene_match
CNVR_1018	chr5	14345032	14353126	8095	0	3	3	0	6	both	No_gene_match	No_gene_match
CNVR_1019	chr5	14473689	14510149	36461	0	3	3	0	6	both	No_gene_match	No_gene_match
CNVR_1020	chr5	14539620	14570904	31285	0	3	3	0	6	both	No_gene_match	No_gene_match
CNVR_1021	chr5	14712881	15004439	291559	0	8	3	0	11	both	NM_001191135,NM_001191125,NM_001192291	LRRIQ1,TSPAN19,ALX1
CNVR_1022	chr5	15391716	15428933	37218	0	3	3	0	6	both	No_gene_match	No_gene_match
CNVR_1023	chr5	15457567	15460731	3165	0	3	3	0	6	both	No_gene_match	No_gene_match
CNVR_1024	chr5	15696963	15780939	83977	0	21	3	0	24	both	NM_001205696	MGAT4C
CNVR_1025	chr5	16249646	16423350	173705	0	19	3	0	22	both	No_gene_match	No_gene_match
CNVR_1026	chr5	16629263	16655159	25897	0	5	3	0	8	both	No_gene_match	No_gene_match
CNVR_1027	chr5	16745831	16795347	49517	0	4	3	0	7	both	No_gene_match	No_gene_match
CNVR_1028	chr5	16875327	16910760	35434	0	4	3	0	7	both	No_gene_match	No_gene_match
CNVR_1029	chr5	18712330	18715742	3413	1	3	6	0	10	both	No_gene_match	No_gene_match
CNVR_1030	chr5	19457756	19468591	10836	1	4	5	0	10	both	NM_001103321,NM_001099031	GALNT4,POC1B
CNVR_1031	chr5	19879879	19885629	5751	1	3	6	0	10	both	No_gene_match	No_gene_match
CNVR_1032	chr5	20231522	20236905	5384	3	3	5	0	11	both	No_gene_match	No_gene_match
CNVR_1033	chr5	20609059	20693242	84184	1	6	5	0	12	both	No_gene_match	No_gene_match
CNVR_1034	chr5	20773139	20780378	7240	1	4	5	0	10	both	No_gene_match	No_gene_match
CNVR_1035	chr5	21089873	21117110	27238	1	7	5	0	13	both	NM_173906	DCN
CNVR_1036	chr5	21136987	21197229	60243	1	5	5	0	11	both	No_gene_match	No_gene_match
CNVR_1037	chr5	22466772	22476521	9750	1	4	5	0	10	both	No_gene_match	No_gene_match
CNVR_1038	chr5	22504093	22563988	59896	82	3	6	0	91	both	No_gene_match	No_gene_match
CNVR_1039	chr5	23525595	23532102	6508	1	4	5	0	10	both	NM_177523	SOCS2
CNVR_1040	chr5	23543324	23547990	4667	2	3	5	0	10	both	No_gene_match	No_gene_match
CNVR_1041	chr5	23774929	23791440	16512	1	5	5	0	11	both	No_gene_match	No_gene_match
CNVR_1042	chr5	23927513	23935728	8216	1	3	6	0	10	both	No_gene_match	No_gene_match
CNVR_1043	chr5	25271837	25289942	18106	1	5	5	0	11	both	NM_001205837,NM_001040493	USP44,METAP2
CNVR_1044	chr5	25774650	25778691	4042	1	4	6	0	11	both	NM_001166500	ITGA5
CNVR_1045	chr5	26729273	26732628	3356	1	4	6	0	11	both	NM_001038047	PRR13
CNVR_1046	chr5	27064584	27072836	8253	1	7	5	0	13	both	NM_001206544	SPRYD3
CNVR_1047	chr5	27277289	27281256	3968	1	4	6	0	11	both	NM_001075348	KRT79
CNVR_1048	chr5	27356633	27367800	11168	1	4	6	0	11	both	No_gene_match	No_gene_match
CNVR_1049	chr5	27959096	27992179	33084	1	7	5	0	13	both	NM_001075911,NM_001046134	NR4A1,ATG101
CNVR_1050	chr5	28308219	28337249	29031	1	5	6	0	12	both	NM_001193102	SCN8A
CNVR_1051	chr5	29102640	29123610	20971	1	5	16	0	22	both	No_gene_match	No_gene_match
CNVR_1052	chr5	31092798	31175163	82366	1	5	6	0	12	both	NM_001143877,NM_174509,NM_001102202,NM_001046016	ADCY6,CACNB3,DDX23,RND1
CNVR_1053	chr5	31682483	31690859	8377	4	5	5	0	14	both	No_gene_match	No_gene_match
CNVR_1054	chr5	31885289	31918396	33108	11	24	5	0	40	both	No_gene_match	No_gene_match
CNVR_1055	chr5	31964893	32023722	58830	2	6	5	0	13	both	No_gene_match	No_gene_match
CNVR_1056	chr5	33728867	33733483	4617	2	5	6	0	13	both	No_gene_match	No_gene_match
CNVR_1057	chr5	34538227	34704722	166496	3	29	5	0	37	both	No_gene_match	No_gene_match
CNVR_1058	chr5	34965958	35022976	57019	3	19	5	0	27	both	No_gene_match	No_gene_match
CNVR_1059	chr5	35042468	35058641	16174	3	19	5	0	27	both	No_gene_match	No_gene_match
CNVR_1060	chr5	35428079	35513202	85124	3	20	5	0	28	both	NM_001075461	DBX2
CNVR_1061	chr5	36026573	36051234	24662	3	19	5	0	27	both	NM_001102084	NELL2
CNVR_1062	chr5	36763243	36860611	97369	3	20	5	0	28	both	NM_001101233,NM_001025320	TMEM117,TWF1
CNVR_1063	chr5	37324649	37373636	48988	3	19	5	0	27	both	NM_001206093	ADAMTS20
CNVR_1064	chr5	37750000	37751644	1645	3	18	10	0	31	both	No_gene_match	No_gene_match
CNVR_1065	chr5	38358470	38381427	22958	3	19	5	0	27	both	NM_001102534	PRICKLE1
CNVR_1066	chr5	38769040	38777107	8068	4	18	6	0	28	both	NM_001193167	GXYLT1
CNVR_1067	chr5	39704825	39741679	36855	4	22	5	0	31	both	NM_001205492	PDZRN4
CNVR_1068	chr5	40181727	40217046	35320	4	21	5	0	30	both	NM_174280	CNTN1
CNVR_1069	chr5	40595501	40711599	116099	4	26	5	0	35	both	NM_001206086	LRRK2
CNVR_1070	chr5	40780471	40939678	159208	4	58	6	0	68	both	NM_001206086	LRRK2
CNVR_1071	chr5	41517287	41528650	11364	5	21	5	0	31	both	NM_001192963	SLC2A13
CNVR_1072	chr5	41606346	41611682	5337	4	19	5	0	28	both	No_gene_match	No_gene_match
CNVR_1073	chr5	41721477	41770927	49451	4	24	5	0	33	both	No_gene_match	No_gene_match
CNVR_1074	chr5	41912219	41913821	1603	5	18	5	0	28	both	No_gene_match	No_gene_match
CNVR_1075	chr5	42061435	42146455	85021	4	20	7	0	31	both	NM_001206918	KIF21A
CNVR_1076	chr5	42202718	42239417	36700	4	19	5	0	28	both	No_gene_match	No_gene_match
CNVR_1077	chr5	42301175	42341280	40106	4	20	5	0	29	both	No_gene_match	No_gene_match
CNVR_1078	chr5	42641456	42701427	59972	4	19	5	0	28	both	NM_001098085	CPNE8
CNVR_1079	chr5	42742341	42791450	49110	4	18	7	0	29	both	No_gene_match	No_gene_match
CNVR_1080	chr5	43141551	43144297	2747	4	18	6	0	28	both	NM_001205297	PTPRB
CNVR_1081	chr5	43355001	43490630	135630	4	19	5	0	28	both	NM_001103277	CNOT2
CNVR_1082	chr5	43540910	43549359	8450	4	18	6	0	28	both	No_gene_match	No_gene_match
CNVR_1083	chr5	43645406	43649914	4509	4	19	5	0	28	both	No_gene_match	No_gene_match
CNVR_1084	chr5	44412621	44531136	118516	4	18	9	0	31	both	NM_001080336	LOC781146
CNVR_1085	chr5	44647006	44657670	10665	6	18	5	0	29	both	No_gene_match	No_gene_match
CNVR_1086	chr5	44714622	44733901	19280	4	18	6	0	28	both	NM_001078159	LYZ
CNVR_1087	chr5	45089737	45101016	11280	4	19	5	0	28	both	No_gene_match	No_gene_match
CNVR_1088	chr5	45267821	45354729	86909	4	19	5	0	28	both	No_gene_match	No_gene_match
CNVR_1089	chr5	45390164	45395358	5195	6	27	5	0	38	both	NM_175824	RAP1B
CNVR_1090	chr5	45586334	45594822	8489	4	18	6	0	28	both	No_gene_match	No_gene_match
CNVR_1091	chr5	46224217	46229003	4787	4	18	6	0	28	both	No_gene_match	No_gene_match
CNVR_1092	chr5	48012423	48019679	7257	4	18	7	0	29	both	No_gene_match	No_gene_match
CNVR_1093	chr5	49987641	49999826	12186	4	19	5	0	28	both	NM_001205668	SRGAP1
CNVR_1094	chr5	50314511	50361152	46642	15	34	5	0	54	both	No_gene_match	No_gene_match
CNVR_1095	chr5	50407808	50420229	12422	4	19	5	0	28	both	No_gene_match	No_gene_match
CNVR_1096	chr5	51066580	51073934	7355	1	7	3	0	11	both	NM_001193049	PPM1H
CNVR_1097	chr5	51206980	51332611	125632	1	26	2	0	29	both	NR_030944	MIRLET7I
CNVR_1098	chr5	51358939	51515066	156128	1	29	2	0	32	both	NM_001046430	USP15
CNVR_1099	chr5	51591913	51604559	12647	1	8	2	0	11	both	No_gene_match	No_gene_match
CNVR_1100	chr5	52205443	52211104	5662	3	7	2	0	12	both	No_gene_match	No_gene_match
CNVR_1101	chr5	53107890	53111306	3417	8	8	2	0	18	both	No_gene_match	No_gene_match
CNVR_1102	chr5	53545980	53641585	95606	1	8	2	0	11	both	No_gene_match	No_gene_match
CNVR_1103	chr5	54263822	54272467	8646	1	7	3	0	11	both	No_gene_match	No_gene_match
CNVR_1104	chr5	56077960	56108107	30148	1	7	3	0	11	both	NM_001034225	OS9
CNVR_1105	chr5	56364658	56437768	73111	1	9	2	0	12	both	NM_001078034	R3HDM2
CNVR_1106	chr5	56552682	56600610	47929	1	14	3	0	18	both	No_gene_match	No_gene_match
CNVR_1107	chr5	57305230	57335801	30572	1	7	4	0	12	both	NM_001128502,NM_001205689,NM_001205688	APOF,STAT2,IL23A
CNVR_1108	chr5	57977594	58316375	338782	11	10	34	0	55	both	No_gene_match	No_gene_match
CNVR_1109	chr5	58386640	58453590	66951	69	28	2	0	99	both	No_gene_match	No_gene_match
CNVR_1110	chr5	58817548	58864045	46498	1	9	2	0	12	both	No_gene_match	No_gene_match
CNVR_1111	chr5	58957044	59669520	712477	61	192	4	0	257	both	No_gene_match	No_gene_match
CNVR_1112	chr5	59685344	59728116	42773	1	9	2	0	12	both	No_gene_match	No_gene_match
CNVR_1113	chr5	59765311	59768602	3292	1	8	2	0	11	both	No_gene_match	No_gene_match
CNVR_1114	chr5	59774730	59884984	110255	1	16	5	0	22	both	No_gene_match	No_gene_match
CNVR_1115	chr5	59978129	59999377	21249	2	7	4	0	13	both	No_gene_match	No_gene_match
CNVR_1116	chr5	60114211	60144516	30306	1	7	9	0	17	both	No_gene_match	No_gene_match
CNVR_1117	chr5	60495383	60506604	11222	1	7	3	0	11	both	NM_001102203	NTN4
CNVR_1118	chr5	61715160	61722653	7494	1	7	3	0	11	both	No_gene_match	No_gene_match
CNVR_1119	chr5	61840425	61844555	4131	2	7	2	0	11	both	No_gene_match	No_gene_match
CNVR_1120	chr5	62317771	62326049	8279	1	9	2	0	12	both	No_gene_match	No_gene_match
CNVR_1121	chr5	64415015	64482365	67351	1	8	2	0	11	both	NM_001192527	UHRF1BP1L
CNVR_1122	chr5	64833853	64837253	3401	1	8	2	0	11	both	No_gene_match	No_gene_match
CNVR_1123	chr5	66258316	66342055	83740	1	10	2	0	13	both	NM_001191327	NUP37
CNVR_1124	chr5	67151057	67153683	2627	2	7	2	0	11	both	No_gene_match	No_gene_match
CNVR_1125	chr5	67578214	67586221	8008	1	7	3	0	11	both	No_gene_match	No_gene_match
CNVR_1126	chr5	67948150	67962828	14679	1	8	2	0	11	both	NM_174700,NM_001135571	HSP90B1,C5H12orf73
CNVR_1127	chr5	68725930	68743112	17183	1	8	2	0	11	both	NM_001205910	SLC41A2
CNVR_1128	chr5	70589580	70695251	105672	1	8	3	0	12	both	NM_001105415,NM_001191174,NM_001034673	CRY1,MTERF2,TMEM263
CNVR_1129	chr5	71063016	71065809	2794	1	7	3	0	11	both	NM_001205745	BTBD11
CNVR_1130	chr5	72571389	72573970	2582	1	7	3	0	11	both	NM_001205588	LARGE1
CNVR_1131	chr5	73185738	73190311	4574	6	7	2	0	15	both	No_gene_match	No_gene_match
CNVR_1132	chr5	73235914	73241704	5791	1	7	3	0	11	both	No_gene_match	No_gene_match
CNVR_1133	chr5	73918156	73949505	31350	1	13	2	0	16	both	NM_001035015	TOM1
CNVR_1134	chr5	74551645	74591741	40097	2	7	2	0	11	both	No_gene_match	No_gene_match
CNVR_1135	chr5	74716127	74727135	11009	1	7	3	0	11	both	No_gene_match	No_gene_match
CNVR_1136	chr5	74796538	74886585	90048	2	7	9	0	18	both	No_gene_match	No_gene_match
CNVR_1137	chr5	74936384	75060837	124454	2	7	3	0	12	both	NM_001100351,NM_001100297,NM_001100333	APOL3,APOL3,LOC510193
CNVR_1138	chr5	75819839	75831859	12021	1	8	2	0	11	both	NM_001244324,NM_001034291	MPST,MPST
CNVR_1139	chr5	75870813	75937531	66719	1	7	3	0	11	both	No_gene_match	No_gene_match
CNVR_1140	chr5	76081161	76099641	18481	1	7	3	0	11	both	NM_001256669	CYTH4
CNVR_1141	chr5	76302636	76314947	12312	1	8	2	0	11	both	No_gene_match	No_gene_match
CNVR_1142	chr5	76559524	76956329	396806	1	13	3	0	17	both	NM_001192912	SYT10
CNVR_1143	chr5	77022303	77080499	58197	1	8	2	0	11	both	No_gene_match	No_gene_match
CNVR_1144	chr5	77793608	77827479	33872	1	9	2	0	12	both	No_gene_match	No_gene_match
CNVR_1145	chr5	78193741	78206091	12351	1	8	2	0	11	both	No_gene_match	No_gene_match
CNVR_1146	chr5	78542844	78563897	21054	1	8	2	0	11	both	NM_001075858	AMN1
CNVR_1147	chr5	78568782	78578744	9963	2	7	2	0	11	both	NM_001075858	AMN1
CNVR_1148	chr5	79148309	79170513	22205	1	8	2	0	11	both	No_gene_match	No_gene_match
CNVR_1149	chr5	79611278	79636939	25662	1	11	2	0	14	both	No_gene_match	No_gene_match
CNVR_1150	chr5	79814108	79819304	5197	3	7	2	0	12	both	No_gene_match	No_gene_match
CNVR_1151	chr5	79941263	79954124	12862	2	12	2	0	16	both	No_gene_match	No_gene_match
CNVR_1152	chr5	80277740	80284121	6382	1	7	3	0	11	both	NM_001192761	TMTC1
CNVR_1153	chr5	80575485	80688693	113209	1	9	2	0	12	both	NM_001075563,NM_001076022	ERGIC2,FAR2
CNVR_1154	chr5	81849623	81962944	113322	1	16	2	0	19	both	NM_001193032	CCDC91
CNVR_1155	chr5	81971064	81994880	23817	1	7	3	0	11	both	NM_001193032	CCDC91
CNVR_1156	chr5	82046597	82058992	12396	1	7	3	0	11	both	No_gene_match	No_gene_match
CNVR_1157	chr5	82785387	82793546	8160	1	11	2	0	14	both	No_gene_match	No_gene_match
CNVR_1158	chr5	82939361	82944314	4954	1	8	2	0	11	both	NM_001289819	ARNTL2
CNVR_1159	chr5	82968373	83008437	40065	1	11	2	0	14	both	NM_001101092	STK38L
CNVR_1160	chr5	83275437	83294147	18711	1	8	2	0	11	both	NM_001046499,NM_001102147	INTS13,FGFR1OP2
CNVR_1161	chr5	84335393	84341636	6244	1	8	2	0	11	both	No_gene_match	No_gene_match
CNVR_1162	chr5	85169005	85266302	97298	1	14	2	0	17	both	NM_001046282,NM_001114860,NM_001110001	CASC1,ETFRF1,KRAS
CNVR_1163	chr5	86254679	86260191	5513	1	8	2	0	11	both	No_gene_match	No_gene_match
CNVR_1164	chr5	86510013	86530450	20438	1	8	2	0	11	both	No_gene_match	No_gene_match
CNVR_1165	chr5	86931186	86966299	35114	1	8	2	0	11	both	NM_001083471	SOX5
CNVR_1166	chr5	87553280	87554838	1559	4	7	2	0	13	both	No_gene_match	No_gene_match
CNVR_1167	chr5	88058858	88174117	115260	1	12	2	0	15	both	NM_001102503	C2CD5
CNVR_1168	chr5	89323759	89351500	27742	1	10	2	0	13	both	NM_205804	SLCO1B3
CNVR_1169	chr5	89606146	89620110	13965	1	8	2	0	11	both	No_gene_match	No_gene_match
CNVR_1170	chr5	89681442	89693494	12053	1	10	2	0	13	both	No_gene_match	No_gene_match
CNVR_1171	chr5	89764871	89813915	49045	1	8	2	0	11	both	No_gene_match	No_gene_match
CNVR_1172	chr5	89947587	89985463	37877	1	8	2	0	11	both	No_gene_match	No_gene_match
CNVR_1173	chr5	90408687	90417892	9206	1	7	3	0	11	both	No_gene_match	No_gene_match
CNVR_1174	chr5	90566526	90590218	23693	1	7	3	0	11	both	No_gene_match	No_gene_match
CNVR_1175	chr5	90643295	90654329	11035	1	8	2	0	11	both	No_gene_match	No_gene_match
CNVR_1176	chr5	91346899	91352696	5798	1	8	2	0	11	both	No_gene_match	No_gene_match
CNVR_1177	chr5	91657816	91723256	65441	1	10	2	0	13	both	No_gene_match	No_gene_match
CNVR_1178	chr5	92768221	92778823	10603	1	10	2	0	13	both	No_gene_match	No_gene_match
CNVR_1179	chr5	93050067	93108729	58663	1	14	2	0	17	both	No_gene_match	No_gene_match
CNVR_1180	chr5	93607712	93626631	18920	1	8	2	0	11	both	No_gene_match	No_gene_match
CNVR_1181	chr5	94039619	94044442	4824	1	7	3	0	11	both	No_gene_match	No_gene_match
CNVR_1182	chr5	95043616	95074955	31340	1	12	2	0	15	both	No_gene_match	No_gene_match
CNVR_1183	chr5	95130028	95132634	2607	1	8	2	0	11	both	NM_001076198	RERG
CNVR_1184	chr5	95798657	95917343	118687	1	11	2	0	14	both	NM_001102325	ATF7IP
CNVR_1185	chr5	95928337	95976811	48475	1	8	2	0	11	both	No_gene_match	No_gene_match
CNVR_1186	chr5	96004181	96020426	16246	1	8	2	0	11	both	No_gene_match	No_gene_match
CNVR_1187	chr5	96090773	96093159	2387	1	7	3	0	11	both	No_gene_match	No_gene_match
CNVR_1188	chr5	96212324	96231596	19273	1	11	2	0	14	both	No_gene_match	No_gene_match
CNVR_1189	chr5	96549816	96563937	14122	1	7	4	0	12	both	NM_001192921	GRIN2B
CNVR_1190	chr5	97666212	97684388	18177	0	2	3	0	5	both	NM_001076088	CREBL2
CNVR_1191	chr5	97779019	97785971	6953	0	3	2	0	5	both	No_gene_match	No_gene_match
CNVR_1192	chr5	98344511	98358106	13596	0	2	3	0	5	both	No_gene_match	No_gene_match
CNVR_1193	chr5	98951148	98966063	14916	1	2	2	0	5	both	No_gene_match	No_gene_match
CNVR_1194	chr5	99065848	99077991	12144	2	2	2	0	6	both	NM_001046629	TAS2R46
CNVR_1195	chr5	99082694	99108076	25383	1	7	2	0	10	both	NM_001046634	T2R65A
CNVR_1196	chr5	99118371	99198859	80489	1	7	2	0	10	both	NM_001046630,NM_001046627	T2R12,BOTA-T2R10B
CNVR_1197	chr5	99231170	99252376	21207	0	2	4	0	6	both	NM_001046631,NM_001046626	T2R10C,TAS2R10
CNVR_1198	chr5	99372676	99389819	17144	0	3	2	0	5	both	No_gene_match	No_gene_match
CNVR_1199	chr5	99481273	99577125	95853	2	41	3	0	46	both	No_gene_match	No_gene_match
CNVR_1200	chr5	99763391	99825480	62090	0	2	6	0	8	both	NM_001319888,NM_001319886	LOC100847738,LOC100336869
CNVR_1201	chr5	99917490	100129380	211891	0	2	2	0	4	both	NM_001098163,NM_001168587,NM_001075139,NM_001002890	NKG2C,NKG2A,KLRK1,KLRD1
CNVR_1202	chr5	100314671	100341206	26536	0	3	2	0	5	both	NM_001076081	CLEC1A
CNVR_1203	chr5	100475952	100543485	67534	0	3	2	0	5	both	No_gene_match	No_gene_match
CNVR_1204	chr5	100572911	100642451	69541	0	2	7	0	9	both	No_gene_match	No_gene_match
CNVR_1205	chr5	101357955	101363002	5048	0	2	3	0	5	both	No_gene_match	No_gene_match
CNVR_1206	chr5	102312480	102688328	375849	35	43	13	0	91	both	NM_001281917,NM_001281912	WC1-12,WC-7
CNVR_1207	chr5	102773939	102954266	180328	11	70	3	0	84	both	No_gene_match	No_gene_match
CNVR_1208	chr5	103054555	103421894	367340	21	10	17	0	48	both	NM_176651,NM_001319904,NM_001190424	CD163L1,WC1-8,WC1.3
CNVR_1209	chr5	103673173	103705379	32207	3	2	2	0	7	both	No_gene_match	No_gene_match
CNVR_1210	chr5	104669881	104682238	12358	0	4	2	0	6	both	NM_001205308	VWF
CNVR_1211	chr5	104715303	104748121	32819	0	7	2	0	9	both	NM_001205308	VWF
CNVR_1212	chr5	104848494	104852592	4099	0	2	4	0	6	both	No_gene_match	No_gene_match
CNVR_1213	chr5	105791509	105800017	8509	0	3	2	0	5	both	No_gene_match	No_gene_match
CNVR_1214	chr5	107043524	107095854	52331	0	4	2	0	6	both	No_gene_match	No_gene_match
CNVR_1215	chr5	107628624	107656066	27443	0	9	2	0	11	both	NM_001101994	SLC6A12
CNVR_1216	chr5	107721367	107780477	59111	0	4	2	0	6	both	NM_001205625	KDM5A
CNVR_1217	chr5	107923893	107947408	23516	0	3	2	0	5	both	NM_001206695,NM_001101914	B4GALNT3,NINJ2
CNVR_1218	chr5	108741067	108748322	7256	0	3	2	0	5	both	No_gene_match	No_gene_match
CNVR_1219	chr5	108787701	109155038	367338	2	25	2	0	29	both	NM_001034467	DCP1B
CNVR_1220	chr5	109263209	109308834	45626	0	3	2	0	5	both	No_gene_match	No_gene_match
CNVR_1221	chr5	109362697	109446648	83952	0	34	2	0	36	both	NM_001024538	HDHD5
CNVR_1222	chr5	109660086	109718840	58755	0	7	2	0	9	both	No_gene_match	No_gene_match
CNVR_1223	chr5	109820532	109827348	6817	0	4	2	0	6	both	No_gene_match	No_gene_match
CNVR_1224	chr5	110111432	110154390	42959	0	3	2	0	5	both	NM_001076137,NM_001076487,NM_001075134	ANKRD54,H1F0,GCAT
CNVR_1225	chr5	110364201	110438965	74765	0	3	2	0	5	both	NM_001035498	BAIAP2L2
CNVR_1226	chr5	110614918	110619912	4995	0	3	2	0	5	both	No_gene_match	No_gene_match
CNVR_1227	chr5	110679472	110774430	94959	0	10	3	0	13	both	NM_001101993,NM_001191338	DDX17,DMC1
CNVR_1228	chr5	110807836	110821673	13838	0	3	2	0	5	both	NM_174739	CBY1
CNVR_1229	chr5	110971930	110982640	10711	2	3	2	0	7	both	NM_001103094,NM_001163936	CBX6,APOBEC3Z1
CNVR_1230	chr5	111360317	111370838	10522	0	3	2	0	5	both	NM_001102057	TAB1
CNVR_1231	chr5	111597410	111608645	11236	0	3	2	0	5	both	No_gene_match	No_gene_match
CNVR_1232	chr5	112254426	112277672	23247	0	23	2	0	25	both	NM_001076545	SGSM3
CNVR_1233	chr5	112791545	112873782	82238	0	6	2	0	8	both	NR_031011	MIR1281
CNVR_1234	chr5	113122983	113149913	26931	0	12	2	0	14	both	NM_173977,NM_001076962	ACO2,POLR3H
CNVR_1235	chr5	114032362	114044037	11676	0	2	3	0	5	both	No_gene_match	No_gene_match
CNVR_1236	chr5	114242765	114253249	10485	0	3	2	0	5	both	No_gene_match	No_gene_match
CNVR_1237	chr5	114355659	114371719	16061	0	6	2	0	8	both	NM_001046468	PACSIN2
CNVR_1238	chr5	114526589	114735314	208726	1	60	2	0	63	both	NM_175776,NM_001244177,NM_001076171,NM_001075510	TSPO,MCAT,TTLL1,TTLL12
CNVR_1239	chr5	114759573	114780701	21129	0	2	3	0	5	both	No_gene_match	No_gene_match
CNVR_1240	chr5	115028888	115081601	52714	0	2	12	0	14	both	No_gene_match	No_gene_match
CNVR_1241	chr5	115263877	115267919	4043	0	2	4	0	6	both	No_gene_match	No_gene_match
CNVR_1242	chr5	115369024	115374481	5458	0	3	2	0	5	both	No_gene_match	No_gene_match
CNVR_1243	chr5	115432225	115461194	28970	0	5	2	0	7	both	No_gene_match	No_gene_match
CNVR_1244	chr5	115558730	115622130	63401	0	6	2	0	8	both	NM_001102299,NM_001083805	PARVB,PARVG
CNVR_1245	chr5	115676234	115767786	91553	0	26	2	0	28	both	No_gene_match	No_gene_match
CNVR_1246	chr5	115958361	116266686	308326	0	39	2	0	41	both	NM_001101305	PRR5
CNVR_1247	chr5	116334388	116403145	68758	0	24	2	0	26	both	NM_001038048,NR_031080	NUP50,MIR1249
CNVR_1248	chr5	116433305	116450979	17675	0	3	2	0	5	both	NM_001038035,NM_001314066	FAM118A,FAM118A
CNVR_1249	chr5	116627659	116630202	2544	0	4	2	0	6	both	NM_001098029	FBLN1
CNVR_1250	chr5	116888708	117220685	331978	9	207	4	0	220	both	NM_001034036,NM_001077051,NR_031258,NR_031385,NR_031384,NR_036384	PPARA,ATXN10,MIR2443,MIRLET7B,MIRLET7A-3,MIR3596
CNVR_1251	chr5	117281795	118401084	1119290	223	325	39	21	608	both	NM_001076520,NM_001101890,NM_001102263,NM_001105259,NM_001163188,NR_031257,NR_107782,NR_028029	TBC1D22A,GTSE1,GRAMD4,TTC38,TRMU,MIR2284H,MIR2285O-5,TRMU
CNVR_1252	chr5	118422897	118603856	180960	0	10	2	0	12	both	No_gene_match	No_gene_match
CNVR_1253	chr5	118755057	119001585	246529	1	8	2	0	11	both	No_gene_match	No_gene_match
CNVR_1254	chr5	119037424	119106161	68738	1	42	2	0	45	both	No_gene_match	No_gene_match
CNVR_1255	chr5	119147689	120047240	899552	19	476	8	0	503	both	NM_001077000,NM_001075460,NM_001105493,NM_001037455,NM_001035084,NM_001080335,NM_001077043,NM_001101065,NM_001101065,NM_001205629,NM_001098953,NM_001163193,NM_001193200	FAM19A5,HDAC10,SCO2,LMF2,ODF3B,MAPK11,NCAPH2,MIOX,MIOX,PLXNB2,MAPK12,SELENOO,ADM2
CNVR_1256	chr5	120180185	121089385	909201	6	227	2	0	235	both	NM_173886,NM_001103346,NM_001034508,NM_001046191,NM_001076952,NM_001076952	ACR,ALG12,RABL2B,CRELD2,MLC1,MLC1
CNVR_1257	chr5	121149647	121183174	33528	13	15	2	0	30	both	NM_001102225,NR_036361	PANX2,MIR2894
CNVR_1258	chr7	422007	446817	24811	137	55	11	0	203	both	No_gene_match	No_gene_match
CNVR_1259	chr7	759575	782580	23006	0	6	6	0	12	both	NM_001076883	GFPT2
CNVR_1260	chr7	983878	989660	5783	18	1	3	0	22	both	NM_001103259	RASGEF1C
CNVR_1261	chr7	1001432	1014649	13218	27	44	5	0	76	both	NM_001103259	RASGEF1C
CNVR_1262	chr7	1248157	1447037	198881	4	13	13	0	30	both	NM_001103261,NM_001046098,NM_001101999,NM_176641,NM_001167943	MGAT4B,LTC4S,TBC1D9B,SQSTM1,MRNIP
CNVR_1263	chr7	2014877	2037666	22790	3	24	5	0	32	both	NM_174631	ADAMTS2
CNVR_1264	chr7	2137217	2159640	22424	0	15	5	0	20	both	NM_174631	ADAMTS2
CNVR_1265	chr7	2280162	2285744	5583	0	2	5	0	7	both	No_gene_match	No_gene_match
CNVR_1266	chr7	2575965	2684337	108373	1	47	6	0	54	both	NM_001102196	OBSCN
CNVR_1267	chr7	3069070	3077530	8461	0	2	5	0	7	both	No_gene_match	No_gene_match
CNVR_1268	chr7	3500254	3572235	71982	2	8	7	0	17	both	No_gene_match	No_gene_match
CNVR_1269	chr7	3671452	3764385	92934	1	9	5	0	15	both	NM_001192528,NM_001192515,NM_001103090,NM_176672	CILP2,PBX4,GATAD2A,NDUFA13
CNVR_1270	chr7	4218754	4288359	69606	3	19	6	0	28	both	NM_001083514,NM_001081729,NM_176673	CERS1,DDX49,COPE
CNVR_1271	chr7	4361620	4416800	55181	1	21	7	0	29	both	NM_001206319,NM_001166517	CRTC1,COMP
CNVR_1272	chr7	4617269	4715274	98006	1	34	6	0	41	both	NM_001046032,NM_001035273,NM_001192098,NM_001206298,NM_174688	ISYNA1,SSBP4,ELL,GDF15,LRRC25
CNVR_1273	chr7	4762339	4793820	31482	0	30	6	0	36	both	NM_001109983	PGPEP1
CNVR_1274	chr7	5624922	5656608	31687	0	1	8	0	9	both	No_gene_match	No_gene_match
CNVR_1275	chr7	5946947	5957097	10151	0	2	6	0	8	both	No_gene_match	No_gene_match
CNVR_1276	chr7	6085256	6141339	56084	0	75	5	0	80	both	NM_001076138	F2RL3
CNVR_1277	chr7	6416197	6434821	18625	0	2	5	0	7	both	NM_001109798	CHERP
CNVR_1278	chr7	6698584	6718398	19815	1	2	5	0	8	both	No_gene_match	No_gene_match
CNVR_1279	chr7	7798579	7850410	51832	0	7	5	0	12	both	NM_001045884	AP1M1
CNVR_1280	chr7	8094513	8124159	29647	0	1	6	0	7	both	No_gene_match	No_gene_match
CNVR_1281	chr7	8528283	8568891	40609	0	1	7	0	8	both	NM_001035042	CYP4F2
CNVR_1282	chr7	8574876	8609603	34728	0	1	6	0	7	both	NM_001046391	LOC534967
CNVR_1283	chr7	8622139	8629647	7509	0	1	6	0	7	both	No_gene_match	No_gene_match
CNVR_1284	chr7	9395729	9626435	230707	4	30	16	0	50	both	No_gene_match	No_gene_match
CNVR_1285	chr7	9771150	11555132	1783983	0	1	5	0	6	both	No_gene_match	No_gene_match
CNVR_1286	chr7	11819446	12057433	237988	4	1	7	0	12	both	No_gene_match	No_gene_match
CNVR_1287	chr7	12583596	12608139	24544	0	1	6	0	7	both	No_gene_match	No_gene_match
CNVR_1288	chr7	13168428	13172230	3803	2	1	5	0	8	both	No_gene_match	No_gene_match
CNVR_1289	chr7	13594891	13639466	44576	0	4	5	0	9	both	No_gene_match	No_gene_match
CNVR_1290	chr7	14041525	14043962	2438	1	1	5	0	7	both	No_gene_match	No_gene_match
CNVR_1291	chr7	14149600	14177517	27918	1	1	5	0	7	both	No_gene_match	No_gene_match
CNVR_1292	chr7	14806354	14843094	36741	0	1	14	0	15	both	No_gene_match	No_gene_match
CNVR_1293	chr7	14914355	14928953	14599	1	1	5	0	7	both	No_gene_match	No_gene_match
CNVR_1294	chr7	14944582	14954800	10219	2	1	5	0	8	both	No_gene_match	No_gene_match
CNVR_1295	chr7	15087880	15102276	14397	3	5	5	0	13	both	No_gene_match	No_gene_match
CNVR_1296	chr7	15161335	15190305	28971	0	1	7	0	8	both	No_gene_match	No_gene_match
CNVR_1297	chr7	15206840	15209734	2895	1	1	5	0	7	both	No_gene_match	No_gene_match
CNVR_1298	chr7	15219092	15234539	15448	0	1	6	0	7	both	No_gene_match	No_gene_match
CNVR_1299	chr7	15361832	15378257	16426	1	1	8	0	10	both	No_gene_match	No_gene_match
CNVR_1300	chr7	15433902	15449708	15807	0	2	5	0	7	both	NM_001104968	ZNF266
CNVR_1301	chr7	15890091	15900735	10645	0	5	5	0	10	both	NM_001046261,NM_001204449,NM_001079623	PPAN,P2RY11,EIF3G
CNVR_1302	chr7	16057202	16081702	24501	0	3	5	0	8	both	NM_001080226,NM_001113762,NM_001103108	FDX2,ICAM5,RAVER1
CNVR_1303	chr7	16364959	16415176	50218	0	6	5	0	11	both	NM_001206495	ILF3
CNVR_1304	chr7	16507951	16627892	119942	0	17	5	0	22	both	NM_001101094,NR_030825,NM_001038563,NM_001099699,NM_001099369,NR_036382	YIPF2,MIR199A-2,TMED1,TIMM29,DNM2,MIR3604-1
CNVR_1305	chr7	16798378	16808242	9865	0	3	5	0	8	both	NM_001166530	LDLR
CNVR_1306	chr7	16852614	16868199	15586	0	2	5	0	7	both	NM_001192166	DOCK6
CNVR_1307	chr7	17072132	17118958	46827	0	4	5	0	9	both	NM_001034286,NM_001105508,NM_001046379	ECSIT,ELOF1,CNN1
CNVR_1308	chr7	17217913	17228449	10537	0	1	6	0	7	both	NM_001098384	ZNF557
CNVR_1309	chr7	17548778	17571585	22808	0	2	5	0	7	both	NM_001193256	PEX11G
CNVR_1310	chr7	18512285	18578468	66184	69	4	8	0	81	both	No_gene_match	No_gene_match
CNVR_1311	chr7	18597215	18649545	52331	0	1	9	0	10	both	No_gene_match	No_gene_match
CNVR_1312	chr7	18976302	19024688	48387	0	1	9	0	10	both	NM_001040469,NM_001075333,NM_001075333	C3,GPR108,GPR108
CNVR_1313	chr7	19406843	19495691	88849	0	10	5	0	15	both	No_gene_match	No_gene_match
CNVR_1314	chr7	19595233	19620769	25537	0	2	5	0	7	both	NM_001102172	RFX2
CNVR_1315	chr7	19819686	19831952	12267	0	3	5	0	8	both	NM_001015569	LONP1
CNVR_1316	chr7	20051641	20085583	33943	0	1	6	0	7	both	No_gene_match	No_gene_match
CNVR_1317	chr7	20163702	20366539	202838	1	24	5	0	30	both	No_gene_match	No_gene_match
CNVR_1318	chr7	20771979	20811011	39033	0	1	6	0	7	both	No_gene_match	No_gene_match
CNVR_1319	chr7	21275150	21289453	14304	0	3	5	0	8	both	NM_001101124	DAPK3
CNVR_1320	chr7	21358609	21414782	56174	0	3	5	0	8	both	No_gene_match	No_gene_match
CNVR_1321	chr7	21494530	21571579	77050	0	13	5	0	18	both	NM_001205645,NM_001167919	PIP5K1C,TBXA2R
CNVR_1322	chr7	21936245	21962460	26216	5	3	8	0	16	both	NM_174322	GNA11
CNVR_1323	chr7	22297518	22329457	31940	0	3	5	0	8	both	NM_001113314	GNG7
CNVR_1324	chr7	22524899	22536285	11387	0	2	5	0	7	both	NM_001143862	LSM7
CNVR_1325	chr7	22658876	22696444	37569	0	2	5	0	7	both	NM_001034569,NM_001099211	PLEKHJ1,SF3A2
CNVR_1326	chr7	22724656	22795085	70430	0	4	5	0	9	both	NM_001034229,NM_001205275,NM_173998,NM_001101928	MOB3A,MKNK2,AP3D1,IZUMO4
CNVR_1327	chr7	23679847	23699215	19369	0	2	5	0	7	both	NM_174027	CSF2
CNVR_1328	chr7	23846696	23855608	8913	1	8	5	0	14	both	NM_001038042	ACSL6
CNVR_1329	chr7	23908392	23924069	15678	0	1	6	0	7	both	No_gene_match	No_gene_match
CNVR_1330	chr7	23981998	24178196	196199	0	7	5	0	12	both	No_gene_match	No_gene_match
CNVR_1331	chr7	24319040	24325547	6508	0	2	5	0	7	both	NM_001102537	CDC42SE2
CNVR_1332	chr7	24495214	24523186	27973	0	4	5	0	9	both	NM_175812,NM_001076505	HINT1,LYRM7
CNVR_1333	chr7	24585299	24643323	58025	0	2	5	0	7	both	No_gene_match	No_gene_match
CNVR_1334	chr7	24695422	24722802	27381	0	3	5	0	8	both	No_gene_match	No_gene_match
CNVR_1335	chr7	24865648	24871561	5914	0	1	6	0	7	both	No_gene_match	No_gene_match
CNVR_1336	chr7	24953285	24991028	37744	0	3	5	0	8	both	No_gene_match	No_gene_match
CNVR_1337	chr7	25100798	25145046	44249	0	2	5	0	7	both	No_gene_match	No_gene_match
CNVR_1338	chr7	25709961	25753083	43123	0	10	5	0	15	both	NM_001206114	ADAMTS19
CNVR_1339	chr7	25854708	25861168	6461	0	1	6	0	7	both	NM_001206114	ADAMTS19
CNVR_1340	chr7	26833314	26882629	49316	0	7	5	0	12	both	NM_001278588	FBN2
CNVR_1341	chr7	27790993	27834341	43349	0	2	5	0	7	both	NM_001046451	MEGF10
CNVR_1342	chr7	28529552	28542358	12807	0	1	6	0	7	both	No_gene_match	No_gene_match
CNVR_1343	chr7	28736451	28747944	11494	0	2	5	0	7	both	No_gene_match	No_gene_match
CNVR_1344	chr7	28938926	28980635	41710	0	1	8	0	9	both	No_gene_match	No_gene_match
CNVR_1345	chr7	29322169	29353998	31830	0	2	5	0	7	both	No_gene_match	No_gene_match
CNVR_1346	chr7	30415093	30423997	8905	0	2	5	0	7	both	NM_001206306	ZNF608
CNVR_1347	chr7	31840725	31852331	11607	0	2	5	0	7	both	No_gene_match	No_gene_match
CNVR_1348	chr7	32023466	32046915	23450	0	15	5	0	20	both	NM_001103255	PRDM6
CNVR_1349	chr7	32311136	32378644	67509	0	8	5	0	13	both	NM_001076311,NM_001038519	SNX24,SNX2
CNVR_1350	chr7	33105795	33182926	77132	0	3	5	0	8	both	NM_001105449	SRFBP1
CNVR_1351	chr7	33238595	33296499	57905	0	4	5	0	9	both	No_gene_match	No_gene_match
CNVR_1352	chr7	33363433	33389583	26151	0	6	5	0	11	both	No_gene_match	No_gene_match
CNVR_1353	chr7	33470633	33572841	102209	0	6	5	0	11	both	No_gene_match	No_gene_match
CNVR_1354	chr7	33574119	33575884	1766	0	1	6	0	7	both	No_gene_match	No_gene_match
CNVR_1355	chr7	33624040	33631330	7291	0	2	5	0	7	both	No_gene_match	No_gene_match
CNVR_1356	chr7	33750433	33806314	55882	2	2	5	0	9	both	No_gene_match	No_gene_match
CNVR_1357	chr7	33816187	33976947	160761	0	3	5	0	8	both	No_gene_match	No_gene_match
CNVR_1358	chr7	33991439	34073023	81585	0	3	5	0	8	both	No_gene_match	No_gene_match
CNVR_1359	chr7	34438486	34720101	281616	0	2	6	0	8	both	No_gene_match	No_gene_match
CNVR_1360	chr7	34905424	34920804	15381	0	1	6	0	7	both	No_gene_match	No_gene_match
CNVR_1361	chr7	35095461	35145059	49599	1	4	5	0	10	both	No_gene_match	No_gene_match
CNVR_1362	chr7	35208264	35236443	28180	0	1	7	0	8	both	No_gene_match	No_gene_match
CNVR_1363	chr7	35312206	35318219	6014	1	1	5	0	7	both	No_gene_match	No_gene_match
CNVR_1364	chr7	35413754	35451818	38065	0	4	5	0	9	both	No_gene_match	No_gene_match
CNVR_1365	chr7	35981728	36154801	173074	0	12	5	0	17	both	No_gene_match	No_gene_match
CNVR_1366	chr7	36236133	36283239	47107	0	21	5	0	26	both	NM_001206125	DTWD2
CNVR_1367	chr7	36567575	36568787	1213	0	1	6	0	7	both	No_gene_match	No_gene_match
CNVR_1368	chr7	36714948	36764142	49195	0	2	5	0	7	both	No_gene_match	No_gene_match
CNVR_1369	chr7	36805996	36823659	17664	0	2	5	0	7	both	No_gene_match	No_gene_match
CNVR_1370	chr7	37145487	37161676	16190	0	2	5	0	7	both	No_gene_match	No_gene_match
CNVR_1371	chr7	38658815	38670497	11683	0	2	5	0	7	both	No_gene_match	No_gene_match
CNVR_1372	chr7	39035708	39153876	118169	0	6	5	0	11	both	NM_001083489	COMMD10
CNVR_1373	chr7	39350945	39357552	6608	1	3	5	0	9	both	NM_001192713	RNF44
CNVR_1374	chr7	39403191	39405593	2403	0	3	5	0	8	both	NM_001192304	CDHR2
CNVR_1375	chr7	39479132	39507095	27964	0	5	5	0	10	both	NM_001014880	TSPAN17
CNVR_1376	chr7	39579615	39585933	6319	0	3	5	0	8	both	No_gene_match	No_gene_match
CNVR_1377	chr7	39665173	39701435	36263	0	5	5	0	10	both	NM_001101929	HK3
CNVR_1378	chr7	40013274	40046657	33384	0	2	5	0	7	both	No_gene_match	No_gene_match
CNVR_1379	chr7	40130858	40149557	18700	0	20	5	0	25	both	NM_001193259,NM_001034802,NM_001038138	MXD3,RAB24,PRELID1
CNVR_1380	chr7	40228258	40313089	84832	0	2	5	0	7	both	NM_001045917,NM_001205390,NM_001103223,NM_001192059,NM_001191530,NM_001075119,NM_001077945	DBN1,GRK6,SLC34A1,PRR7,GRK6,F12,PFN3
CNVR_1381	chr7	40672959	40690212	17254	0	1	6	0	7	both	No_gene_match	No_gene_match
CNVR_1382	chr7	41223948	41257488	33541	11	3	5	0	19	both	No_gene_match	No_gene_match
CNVR_1383	chr7	41493954	41518537	24584	0	3	8	0	11	both	No_gene_match	No_gene_match
CNVR_1384	chr7	41567749	41588354	20606	0	2	5	0	7	both	No_gene_match	No_gene_match
CNVR_1385	chr7	41813196	41841049	27854	0	1	6	0	7	both	NM_001034545	IFI47
CNVR_1386	chr7	42123450	42136341	12892	0	1	6	0	7	both	No_gene_match	No_gene_match
CNVR_1387	chr7	42178478	42184709	6232	1	1	5	0	7	both	No_gene_match	No_gene_match
CNVR_1388	chr7	42367910	42421638	53729	2	6	5	0	13	both	No_gene_match	No_gene_match
CNVR_1389	chr7	42718008	42804828	86821	1	10	6	0	17	both	No_gene_match	No_gene_match
CNVR_1390	chr7	42855418	43353211	497794	5	16	6	0	27	both	No_gene_match	No_gene_match
CNVR_1391	chr7	43487164	43501526	14363	47	1	5	0	53	both	No_gene_match	No_gene_match
CNVR_1392	chr7	43529725	43534836	5112	3	1	5	0	9	both	No_gene_match	No_gene_match
CNVR_1393	chr7	43613957	43714590	100634	0	5	5	0	10	both	No_gene_match	No_gene_match
CNVR_1394	chr7	43962012	44015221	53210	0	1	7	0	8	both	NM_001024496	ZNF692
CNVR_1395	chr7	44164914	44458713	293800	78	1	5	0	84	both	No_gene_match	No_gene_match
CNVR_1396	chr7	44526014	44538953	12940	0	1	7	0	8	both	No_gene_match	No_gene_match
CNVR_1397	chr7	44604750	44625508	20759	0	3	5	0	8	both	NM_001099026	MIER2
CNVR_1398	chr7	44703577	44796207	92631	0	3	5	0	8	both	NM_001037821,NM_001206236	MADCAM1,CDC34
CNVR_1399	chr7	45213391	45612520	399130	0	30	5	0	35	both	NM_001193031,NM_001206241,NM_174215,NM_001038544,NM_001024541,NM_001038022,NM_001075622,NM_001034278,NM_001105000,NM_001192698,NM_001038135,NM_001077911,NM_001128505,NM_001128505,NM_001075380,NM_176670	DAZAP1,C7H19orf24,UQCR11,GAMT,RPS15,NDUFS7,PWWP3A,CIRBP,EFNA2,TCF3,REEP6,SBNO2,MBD3,MBD3,C7H19orf25,ATP5F1D
CNVR_1400	chr7	45698714	45929014	230301	0	46	5	0	51	both	NM_001076491,NM_001192308,NM_001101056,NM_001024566,NM_001046536,NR_107740	ATP8B3,REXO1,CSNK1G2,SCAMP4,ABHD17A,MIR6120
CNVR_1401	chr7	45975176	46025089	49914	0	1	7	0	8	both	No_gene_match	No_gene_match
CNVR_1402	chr7	46080925	46139310	58386	0	2	5	0	7	both	NM_001191129	AFF4
CNVR_1403	chr7	46330104	46344283	14180	0	1	6	0	7	both	No_gene_match	No_gene_match
CNVR_1404	chr7	46560615	46562322	1708	1	1	5	0	7	both	No_gene_match	No_gene_match
CNVR_1405	chr7	46727977	46741556	13580	0	2	5	0	7	both	No_gene_match	No_gene_match
CNVR_1406	chr7	47746164	47921251	175088	0	30	5	0	35	both	NM_001037625,NM_001101849,NM_001035315,NM_001076110	CAMLG,SEC24A,SAR1B,C7H5orf24
CNVR_1407	chr7	48066869	48070223	3355	0	2	5	0	7	both	NM_001205300	PITX1
CNVR_1408	chr7	48139587	48146122	6536	0	1	6	0	7	both	No_gene_match	No_gene_match
CNVR_1409	chr7	48805590	48860069	54480	0	2	5	0	7	both	NM_001035309	SLC25A48
CNVR_1410	chr7	50055533	50062991	7459	0	1	7	0	8	both	NM_001075500	SPOCK1
CNVR_1411	chr7	52974661	52981999	7339	0	5	5	0	10	both	No_gene_match	No_gene_match
CNVR_1412	chr7	53056605	53104028	47424	0	3	5	0	8	both	NM_001078164	CYSTM1
CNVR_1413	chr7	53264614	53294667	30054	0	3	5	0	8	both	No_gene_match	No_gene_match
CNVR_1414	chr7	53536229	53744017	207789	0	80	5	0	85	both	NM_001102506	PCDHA13
CNVR_1415	chr7	53890161	54025611	135451	1	12	5	0	18	both	NM_001103248	PCDHB11
CNVR_1416	chr7	54096162	54210151	113990	0	7	5	0	12	both	NM_001099705,NM_001099368,NM_001102513	PCDHGA8,PCDHGA2,PCDHGB4
CNVR_1417	chr7	54214941	54229497	14557	0	1	6	0	7	both	NM_001099705,NM_001102513	PCDHGA8,PCDHGB4
CNVR_1418	chr7	54818447	55058411	239965	1	14	10	0	25	both	No_gene_match	No_gene_match
CNVR_1419	chr7	56537600	56580711	43112	0	1	7	0	8	both	No_gene_match	No_gene_match
CNVR_1420	chr7	57597876	57628874	30999	0	1	6	0	7	both	No_gene_match	No_gene_match
CNVR_1421	chr7	58375140	58377606	2467	0	1	6	0	7	both	No_gene_match	No_gene_match
CNVR_1422	chr7	59508043	59521471	13429	0	2	5	0	7	both	No_gene_match	No_gene_match
CNVR_1423	chr7	59963745	60046645	82901	0	1	6	0	7	both	NR_073586,NM_001272085	PPP2R2B,PPP2R2B
CNVR_1424	chr7	61245040	61271443	26404	0	2	5	0	7	both	No_gene_match	No_gene_match
CNVR_1425	chr7	61628210	61645991	17782	0	2	5	0	7	both	NM_001078140	LOC777593
CNVR_1426	chr7	62858100	62871309	13210	0	1	6	0	7	both	NM_174711	CSNK1A1
CNVR_1427	chr7	62954832	62980070	25239	0	3	5	0	8	both	NM_001205932	ARHGEF37
CNVR_1428	chr7	63112860	63148871	36012	0	1	6	0	7	both	No_gene_match	No_gene_match
CNVR_1429	chr7	63436055	63451106	15052	0	1	6	0	7	both	No_gene_match	No_gene_match
CNVR_1430	chr7	63863087	63868768	5682	0	1	6	0	7	both	NM_001192361	NDST1
CNVR_1431	chr7	64108463	64111195	2733	0	1	6	0	7	both	No_gene_match	No_gene_match
CNVR_1432	chr7	64796881	64805910	9030	0	1	6	0	7	both	No_gene_match	No_gene_match
CNVR_1433	chr7	65589863	65665539	75677	0	2	5	0	7	both	NM_001035048	NMUR2
CNVR_1434	chr7	66018915	66028838	9924	1	5	5	0	11	both	No_gene_match	No_gene_match
CNVR_1435	chr7	67407524	67414735	7212	0	1	7	0	8	both	No_gene_match	No_gene_match
CNVR_1436	chr7	67484348	67495781	11434	0	1	6	0	7	both	No_gene_match	No_gene_match
CNVR_1437	chr7	68127848	68132079	4232	0	4	5	0	9	both	NM_001035454	MRPL22
CNVR_1438	chr7	68207807	68271951	64145	0	1	6	0	7	both	No_gene_match	No_gene_match
CNVR_1439	chr7	69254204	69321686	67483	0	1	6	0	7	both	No_gene_match	No_gene_match
CNVR_1440	chr7	69337650	69359241	21592	0	3	6	0	9	both	No_gene_match	No_gene_match
CNVR_1441	chr7	70086598	70096906	10309	0	2	5	0	7	both	No_gene_match	No_gene_match
CNVR_1442	chr7	70224857	70267774	42918	0	4	6	0	10	both	No_gene_match	No_gene_match
CNVR_1443	chr7	70586211	70835000	248790	0	6	9	0	15	both	NM_001077105	HAVCR2
CNVR_1444	chr7	71432962	71477237	44276	0	4	5	0	9	both	NM_001105417	CLINT1
CNVR_1445	chr7	72931661	72985393	53733	0	9	5	0	14	both	NM_001045994	UBLCP1
CNVR_1446	chr7	73274177	73292240	18064	0	1	6	0	7	both	No_gene_match	No_gene_match
CNVR_1447	chr7	74026909	74055668	28760	0	2	5	0	7	both	No_gene_match	No_gene_match
CNVR_1448	chr7	76485377	76487376	2000	0	1	6	0	7	both	No_gene_match	No_gene_match
CNVR_1449	chr7	76694350	76701090	6741	0	2	5	0	7	both	No_gene_match	No_gene_match
CNVR_1450	chr7	76805941	76830280	24340	0	2	5	0	7	both	No_gene_match	No_gene_match
CNVR_1451	chr7	78157934	78181940	24007	0	2	5	0	7	both	No_gene_match	No_gene_match
CNVR_1452	chr7	78348620	78359898	11279	0	2	5	0	7	both	No_gene_match	No_gene_match
CNVR_1453	chr7	78362467	78499062	136596	0	2	5	0	7	both	No_gene_match	No_gene_match
CNVR_1454	chr7	78527119	78856628	329510	0	18	5	0	23	both	No_gene_match	No_gene_match
CNVR_1455	chr7	78930750	79021739	90990	0	5	5	0	10	both	No_gene_match	No_gene_match
CNVR_1456	chr7	79324473	79331743	7271	1	1	5	0	7	both	No_gene_match	No_gene_match
CNVR_1457	chr7	79579071	79609796	30726	0	7	5	0	12	both	No_gene_match	No_gene_match
CNVR_1458	chr7	80189078	80233397	44320	0	2	5	0	7	both	No_gene_match	No_gene_match
CNVR_1459	chr7	80438816	80446734	7919	0	1	6	0	7	both	No_gene_match	No_gene_match
CNVR_1460	chr7	81591046	81624556	33511	0	2	5	0	7	both	No_gene_match	No_gene_match
CNVR_1461	chr7	82738500	82753895	15396	0	2	5	0	7	both	No_gene_match	No_gene_match
CNVR_1462	chr7	83430976	83439402	8427	0	1	6	0	7	both	No_gene_match	No_gene_match
CNVR_1463	chr7	83503240	83707491	204252	2	3	8	0	13	both	NM_001192607,NM_001101055,NM_001034656,NM_001035478	ACOT12,ZCCHC9,CKMT2,SSBP2
CNVR_1464	chr7	83717140	83874821	157682	0	7	5	0	12	both	NM_001035478,NR_107835	SSBP2,MIR7691
CNVR_1465	chr7	84368445	84377187	8743	0	2	5	0	7	both	NM_001083531	ATG10
CNVR_1466	chr7	86393048	86432386	39339	0	2	5	0	7	both	No_gene_match	No_gene_match
CNVR_1467	chr7	86579800	86593875	14076	0	2	5	0	7	both	No_gene_match	No_gene_match
CNVR_1468	chr7	86651937	86675182	23246	0	3	5	0	8	both	No_gene_match	No_gene_match
CNVR_1469	chr7	86864924	86884813	19890	0	3	5	0	8	both	No_gene_match	No_gene_match
CNVR_1470	chr7	87083937	87199166	115230	6	15	6	0	27	both	No_gene_match	No_gene_match
CNVR_1471	chr7	87441717	87457363	15647	1	1	7	0	9	both	No_gene_match	No_gene_match
CNVR_1472	chr7	87611411	87783711	172301	0	8	5	0	13	both	No_gene_match	No_gene_match
CNVR_1473	chr7	87918080	87987009	68930	1	6	5	0	12	both	No_gene_match	No_gene_match
CNVR_1474	chr7	88273984	88298220	24237	0	11	5	0	16	both	No_gene_match	No_gene_match
CNVR_1475	chr7	88313510	88381298	67789	0	7	6	0	13	both	No_gene_match	No_gene_match
CNVR_1476	chr7	88416482	88443031	26550	0	2	5	0	7	both	No_gene_match	No_gene_match
CNVR_1477	chr7	88679046	88718342	39297	0	12	5	0	17	both	No_gene_match	No_gene_match
CNVR_1478	chr7	88833014	88853049	20036	0	3	5	0	8	both	No_gene_match	No_gene_match
CNVR_1479	chr7	88962770	88972697	9928	0	3	5	0	8	both	No_gene_match	No_gene_match
CNVR_1480	chr7	89283062	89388323	105262	0	2	5	0	7	both	NM_174449	RASA1
CNVR_1481	chr7	91312056	91330373	18318	0	2	5	0	7	both	No_gene_match	No_gene_match
CNVR_1482	chr7	92036927	92063972	27046	0	2	5	0	7	both	No_gene_match	No_gene_match
CNVR_1483	chr7	92285576	92314071	28496	0	2	5	0	7	both	NM_001075976	CETN3
CNVR_1484	chr7	92340177	92348865	8689	0	2	5	0	7	both	No_gene_match	No_gene_match
CNVR_1485	chr7	92573082	92574057	976	0	2	5	0	7	both	No_gene_match	No_gene_match
CNVR_1486	chr7	92708339	92716184	7846	0	2	5	0	7	both	No_gene_match	No_gene_match
CNVR_1487	chr7	93167856	93182143	14288	0	4	5	0	9	both	No_gene_match	No_gene_match
CNVR_1488	chr7	93517156	93519716	2561	0	1	6	0	7	both	No_gene_match	No_gene_match
CNVR_1489	chr7	93522200	93531076	8877	0	2	5	0	7	both	No_gene_match	No_gene_match
CNVR_1490	chr7	93959756	93966035	6280	0	3	5	0	8	both	No_gene_match	No_gene_match
CNVR_1491	chr7	93969882	93986537	16656	0	1	6	0	7	both	No_gene_match	No_gene_match
CNVR_1492	chr7	94242965	94295248	52284	0	1	8	0	9	both	No_gene_match	No_gene_match
CNVR_1493	chr7	94384518	94488451	103934	0	18	5	0	23	both	No_gene_match	No_gene_match
CNVR_1494	chr7	94553944	94608904	54961	0	2	5	0	7	both	No_gene_match	No_gene_match
CNVR_1495	chr7	94639822	94724315	84494	0	8	5	0	13	both	No_gene_match	No_gene_match
CNVR_1496	chr7	95531504	95543481	11978	0	2	5	0	7	both	No_gene_match	No_gene_match
CNVR_1497	chr7	96141906	96152128	10223	0	2	5	0	7	both	No_gene_match	No_gene_match
CNVR_1498	chr7	96742586	96744040	1455	0	1	6	0	7	both	NM_001104987	MCTP1
CNVR_1499	chr7	97290696	97329348	38653	0	2	5	0	7	both	NM_001035400	ARSK
CNVR_1500	chr7	97954254	97985666	31413	0	2	2	0	4	both	No_gene_match	No_gene_match
CNVR_1501	chr7	98585027	98594835	9809	0	1	3	0	4	both	NM_001102003	ERAP1
CNVR_1502	chr7	99030836	99068431	37596	2	5	2	0	9	both	NM_001191291	RIOK2
CNVR_1503	chr7	99113453	99116654	3202	2	1	2	0	5	both	No_gene_match	No_gene_match
CNVR_1504	chr7	99321502	99328261	6760	27	1	2	0	30	both	No_gene_match	No_gene_match
CNVR_1505	chr7	99492904	99607707	114804	0	5	0	0	5	loss	No_gene_match	No_gene_match
CNVR_1506	chr7	100473248	100643006	169759	0	13	2	0	15	both	NM_001192048	CHD1
CNVR_1507	chr7	100714914	100721418	6505	0	3	2	0	5	both	No_gene_match	No_gene_match
CNVR_1508	chr7	100901880	100908290	6411	0	1	3	0	4	both	No_gene_match	No_gene_match
CNVR_1509	chr7	101502998	101509951	6954	0	2	2	0	4	both	No_gene_match	No_gene_match
CNVR_1510	chr7	101533720	101561678	27959	0	2	2	0	4	both	No_gene_match	No_gene_match
CNVR_1511	chr7	102247714	102250791	3078	0	2	2	0	4	both	NM_001206184	FAM174A
CNVR_1512	chr7	102597355	102613100	15746	0	1	3	0	4	both	No_gene_match	No_gene_match
CNVR_1513	chr7	103048751	103072720	23970	0	3	2	0	5	both	No_gene_match	No_gene_match
CNVR_1514	chr7	103811978	104236076	424099	0	3	4	0	7	both	No_gene_match	No_gene_match
CNVR_1515	chr7	104539246	104653382	114137	0	5	2	0	7	both	NM_001191152,NM_001024473	PPIP5K2,GIN1
CNVR_1516	chr7	104803989	104810754	6766	0	4	2	0	6	both	No_gene_match	No_gene_match
CNVR_1517	chr7	105478376	105558368	79993	0	3	2	0	5	both	No_gene_match	No_gene_match
CNVR_1518	chr7	105650151	105690139	39989	0	2	2	0	4	both	No_gene_match	No_gene_match
CNVR_1519	chr7	105781025	105822859	41835	0	2	2	0	4	both	No_gene_match	No_gene_match
CNVR_1520	chr7	106231100	106235358	4259	0	1	3	0	4	both	No_gene_match	No_gene_match
CNVR_1521	chr7	106237049	106309948	72900	0	5	2	0	7	both	No_gene_match	No_gene_match
CNVR_1522	chr7	106338369	106346244	7876	0	2	2	0	4	both	No_gene_match	No_gene_match
CNVR_1523	chr7	106677129	106683467	6339	0	2	2	0	4	both	No_gene_match	No_gene_match
CNVR_1524	chr7	106817686	106830809	13124	0	1	3	0	4	both	No_gene_match	No_gene_match
CNVR_1525	chr7	106888880	106968546	79667	0	10	2	0	12	both	No_gene_match	No_gene_match
CNVR_1526	chr7	107735569	107792329	56761	0	3	5	0	8	both	No_gene_match	No_gene_match
CNVR_1527	chr7	108084272	108152131	67860	0	12	6	0	18	both	No_gene_match	No_gene_match
CNVR_1528	chr7	108171368	108269919	98552	0	5	5	0	10	both	No_gene_match	No_gene_match
CNVR_1529	chr7	109041738	109141120	99383	0	2	5	0	7	both	NM_001076432	EFNA5
CNVR_1530	chr7	109169233	109275704	106472	0	12	5	0	17	both	No_gene_match	No_gene_match
CNVR_1531	chr7	109595866	110108326	512461	1	36	5	0	42	both	NR_031002	MIR2465
CNVR_1532	chr7	110554761	110604726	49966	0	3	5	0	8	both	NM_001191336	FER
CNVR_1533	chr7	110616582	110621873	5292	1	1	5	0	7	both	NM_001191336	FER
CNVR_1534	chr7	110713154	110797056	83903	0	7	5	0	12	both	NM_001191336	FER
CNVR_1535	chr7	110844583	110886484	41902	0	3	6	0	9	both	NM_001191336	FER
CNVR_1536	chr7	110931177	111004994	73818	0	7	5	0	12	both	No_gene_match	No_gene_match
CNVR_1537	chr7	111175211	111195481	20271	0	3	5	0	8	both	No_gene_match	No_gene_match
CNVR_1538	chr7	111532336	111681410	149075	0	15	5	0	20	both	NM_001205886	MAN2A1
CNVR_1539	chr7	111694335	111788539	94205	0	3	5	0	8	both	No_gene_match	No_gene_match
CNVR_1540	chr7	111948940	111965125	16186	0	1	6	0	7	both	No_gene_match	No_gene_match
CNVR_1541	chr10	6391	297526	291136	0	1	0	0	1	loss	No_gene_match	No_gene_match
CNVR_1542	chr10	1046999	1054060	7062	0	0	1	0	1	gain	NM_001046605	REEP5
CNVR_1543	chr10	1161847	1302665	140819	0	12	1	0	13	both	NM_001075986	APC
CNVR_1544	chr10	1306601	1316496	9896	1	1	0	0	2	loss	No_gene_match	No_gene_match
CNVR_1545	chr10	1513505	1573751	60247	0	2	0	0	2	loss	NM_001105384	EPB41L4A
CNVR_1546	chr10	1882089	1884445	2357	0	1	1	0	2	both	No_gene_match	No_gene_match
CNVR_1547	chr10	2326007	2343720	17714	2	4	2	0	8	both	No_gene_match	No_gene_match
CNVR_1548	chr10	2538189	2539928	1740	0	3	0	0	3	loss	No_gene_match	No_gene_match
CNVR_1549	chr10	2754122	2902537	148416	18	13	3	0	34	both	No_gene_match	No_gene_match
CNVR_1550	chr10	3067668	3130225	62558	0	3	0	0	3	loss	No_gene_match	No_gene_match
CNVR_1551	chr10	3918115	3985873	67759	1	9	1	0	11	both	NM_001206726	TRIM36
CNVR_1552	chr10	4587469	4619318	31850	0	2	1	0	3	both	NM_001034465,NM_001034465,NM_001076982	CDO1,CDO1,ATG12
CNVR_1553	chr10	4921557	4963313	41757	0	3	0	0	3	loss	NM_001034325	KIAA1191
CNVR_1554	chr10	5066860	5095844	28985	0	16	6	0	22	both	No_gene_match	No_gene_match
CNVR_1555	chr10	5758081	5776108	18028	0	1	2	0	3	both	No_gene_match	No_gene_match
CNVR_1556	chr10	6268796	6296418	27623	0	5	0	0	5	loss	No_gene_match	No_gene_match
CNVR_1557	chr10	6315517	6318887	3371	3	1	0	0	4	loss	No_gene_match	No_gene_match
CNVR_1558	chr10	6576837	6612136	35300	0	32	0	0	32	loss	No_gene_match	No_gene_match
CNVR_1559	chr10	6717730	6918607	200878	1	14	3	0	18	both	NM_174765,NM_001102258	COL4A3BP,POLK
CNVR_1560	chr10	6999305	7034727	35423	0	2	0	0	2	loss	NM_001102158	POC5
CNVR_1561	chr10	8388976	8395912	6937	0	1	0	0	1	loss	No_gene_match	No_gene_match
CNVR_1562	chr10	8767080	8783789	16710	0	3	0	0	3	loss	NM_175803	TBCA
CNVR_1563	chr10	9071500	9245774	174275	1	18	0	0	19	loss	NM_001076534,NR_107822,NR_107793	AP3B1,MIR2285V,MIR2284Z-1
CNVR_1564	chr10	9510181	9524614	14434	0	2	0	0	2	loss	NM_001099151,NM_001076054	LHFPL2,SCAMP1
CNVR_1565	chr10	10064867	10131870	67004	0	3	0	0	3	loss	NM_001011679,NM_001205545	BHMT,DMGDH
CNVR_1566	chr10	10556988	10594808	37821	0	7	0	0	7	loss	NM_001046361	TENT2
CNVR_1567	chr10	11469061	11566665	97605	0	2	0	0	2	loss	NM_001103348,NM_001205394	ERO1A,TXNDC16
CNVR_1568	chr10	11957887	12008321	50435	0	3	0	0	3	loss	NM_001076933	RASL12
CNVR_1569	chr10	12335550	12364402	28853	0	2	0	0	2	loss	NM_001193231	DPP8
CNVR_1570	chr10	12534362	12664400	130039	0	2	0	0	2	loss	NM_001205525	DENND4A
CNVR_1571	chr10	12774688	12778694	4007	0	1	1	0	2	both	No_gene_match	No_gene_match
CNVR_1572	chr10	14862726	14998145	135420	0	6	0	0	6	loss	NM_001075396	PIAS1
CNVR_1573	chr10	15720839	15784666	63828	0	3	0	0	3	loss	NM_001079773	SPESP1
CNVR_1574	chr10	16354534	16358997	4464	0	1	1	0	2	both	No_gene_match	No_gene_match
CNVR_1575	chr10	16496585	16503760	7176	0	1	1	0	2	both	No_gene_match	No_gene_match
CNVR_1576	chr10	17034608	17041049	6442	0	1	1	0	2	both	No_gene_match	No_gene_match
CNVR_1577	chr10	17775153	17784123	8971	0	1	1	0	2	both	NM_001100343	LRRC49
CNVR_1578	chr10	18623906	18626488	2583	0	1	1	0	2	both	No_gene_match	No_gene_match
CNVR_1579	chr10	18736586	18908491	171906	0	5	1	0	6	both	No_gene_match	No_gene_match
CNVR_1580	chr10	20424128	20453277	29150	0	1	1	0	2	both	No_gene_match	No_gene_match
CNVR_1581	chr10	21342629	21364931	22303	0	1	1	0	2	both	NM_174727,NM_174727	MYH7,MYH7
CNVR_1582	chr10	21512729	21516136	3408	0	1	1	0	2	both	No_gene_match	No_gene_match
CNVR_1583	chr10	22151959	22163818	11860	0	2	1	0	3	both	No_gene_match	No_gene_match
CNVR_1584	chr10	22199097	22216407	17311	0	3	0	0	3	loss	No_gene_match	No_gene_match
CNVR_1585	chr10	22342117	22407141	65025	0	6	1	0	7	both	No_gene_match	No_gene_match
CNVR_1586	chr10	22460476	25337462	2876987	157	149	131	3	440	both	No_gene_match	No_gene_match
CNVR_1587	chr10	25464116	25549886	85771	0	2	1	0	3	both	No_gene_match	No_gene_match
CNVR_1588	chr10	26050236	26060882	10647	0	2	1	0	3	both	NM_001205941	ARHGEF40
CNVR_1589	chr10	26323260	26325867	2608	0	2	1	0	3	both	No_gene_match	No_gene_match
CNVR_1590	chr10	26561522	26570464	8943	0	2	1	0	3	both	No_gene_match	No_gene_match
CNVR_1591	chr10	26899803	26910951	11149	0	2	2	0	4	both	No_gene_match	No_gene_match
CNVR_1592	chr10	27063674	27112095	48422	0	5	0	0	5	loss	No_gene_match	No_gene_match
CNVR_1593	chr10	27345465	27385169	39705	0	4	0	0	4	loss	No_gene_match	No_gene_match
CNVR_1594	chr10	27565890	27582945	17056	7	4	0	0	11	loss	No_gene_match	No_gene_match
CNVR_1595	chr10	27637415	27659286	21872	4	2	0	0	6	loss	No_gene_match	No_gene_match
CNVR_1596	chr10	27692211	27704979	12769	1	2	0	0	3	loss	No_gene_match	No_gene_match
CNVR_1597	chr10	27948713	27953197	4485	0	2	3	0	5	both	No_gene_match	No_gene_match
CNVR_1598	chr10	28134809	28158793	23985	6	3	0	0	9	loss	No_gene_match	No_gene_match
CNVR_1599	chr10	28333105	28345781	12677	0	3	0	0	3	loss	NM_001077901	LPCAT4
CNVR_1600	chr10	28548872	28595480	46609	0	5	0	0	5	loss	NM_001244611,NM_001099143	CHRM5,EMC7
CNVR_1601	chr10	29436082	29443637	7556	0	2	2	0	4	both	No_gene_match	No_gene_match
CNVR_1602	chr10	31503971	31509331	5361	1	2	0	0	3	loss	No_gene_match	No_gene_match
CNVR_1603	chr10	32227551	32236726	9176	0	3	0	0	3	loss	No_gene_match	No_gene_match
CNVR_1604	chr10	32329455	32336486	7032	0	3	0	0	3	loss	NM_001015668	C10H15orf41
CNVR_1605	chr10	33086339	33098354	12016	0	2	3	0	5	both	No_gene_match	No_gene_match
CNVR_1606	chr10	33813858	33844787	30930	0	3	0	0	3	loss	No_gene_match	No_gene_match
CNVR_1607	chr10	35691972	35737091	45120	0	5	0	0	5	loss	NM_001192616	GPR176
CNVR_1608	chr10	35758634	35763663	5030	0	2	3	0	5	both	No_gene_match	No_gene_match
CNVR_1609	chr10	35860470	35868711	8242	0	3	0	0	3	loss	NM_001077485	BMF
CNVR_1610	chr10	35922708	36107186	184479	1	6	0	0	7	loss	NM_001206783,NM_001192198,NM_001193142,NM_001191401,NM_001145173	PHGR1,PAK6,DISP2,PLCB2,BUB1B
CNVR_1611	chr10	36163271	36170564	7294	1	2	0	0	3	loss	No_gene_match	No_gene_match
CNVR_1612	chr10	36554029	36588412	34384	0	5	0	0	5	loss	NM_001075779,NM_001100380	DLL4,VPS18
CNVR_1613	chr10	36888669	36896353	7685	0	2	1	0	3	both	No_gene_match	No_gene_match
CNVR_1614	chr10	37344544	37412571	68028	0	10	0	0	10	loss	NM_001114658,NM_001114657,NM_001192053	JMJD7,PLA2G4B,EHD4
CNVR_1615	chr10	38111294	38115878	4585	0	3	0	0	3	loss	No_gene_match	No_gene_match
CNVR_1616	chr10	38282914	38285386	2473	0	2	1	0	3	both	No_gene_match	No_gene_match
CNVR_1617	chr10	38787665	39248573	460909	0	5	0	0	5	loss	No_gene_match	No_gene_match
CNVR_1618	chr10	39409071	39455165	46095	0	5	0	0	5	loss	No_gene_match	No_gene_match
CNVR_1619	chr10	39572119	39581789	9671	0	2	1	0	3	both	No_gene_match	No_gene_match
CNVR_1620	chr10	40098769	40121732	22964	0	4	0	0	4	loss	No_gene_match	No_gene_match
CNVR_1621	chr10	40249317	40279608	30292	0	7	0	0	7	loss	No_gene_match	No_gene_match
CNVR_1622	chr10	40547220	40572439	25220	0	4	0	0	4	loss	No_gene_match	No_gene_match
CNVR_1623	chr10	40944768	40985639	40872	0	4	0	0	4	loss	No_gene_match	No_gene_match
CNVR_1624	chr10	41257052	41623883	366832	0	21	0	0	21	loss	No_gene_match	No_gene_match
CNVR_1625	chr10	42007904	42014354	6451	0	3	0	0	3	loss	No_gene_match	No_gene_match
CNVR_1626	chr10	42312864	42337792	24929	0	3	0	0	3	loss	No_gene_match	No_gene_match
CNVR_1627	chr10	42828365	42862459	34095	0	3	0	0	3	loss	NM_001205505	NEMF
CNVR_1628	chr10	43088809	43151815	63007	0	4	0	0	4	loss	NM_001110083	VCPKMT
CNVR_1629	chr10	43248489	43260017	11529	0	5	0	0	5	loss	NM_001101090	L2HGDH
CNVR_1630	chr10	43276090	43288828	12739	1	2	0	0	3	loss	NM_001101116,NM_001007812	CDKL1,DMAC2L
CNVR_1631	chr10	43488216	43548153	59938	0	3	0	0	3	loss	NM_001034631	ATL1
CNVR_1632	chr10	43695624	43703957	8334	1	2	0	0	3	loss	No_gene_match	No_gene_match
CNVR_1633	chr10	44571095	44583661	12567	0	3	0	0	3	loss	NM_001102133	FRMD6
CNVR_1634	chr10	45492410	45498697	6288	1	2	0	0	3	loss	NM_001193023	ZNF609
CNVR_1635	chr10	45672537	45721738	49202	0	3	0	0	3	loss	NM_001046351,NM_001038146,NM_001015678	TRIP4,CSNK1G1,PCLAF
CNVR_1636	chr10	45733220	45807701	74482	0	4	0	0	4	loss	NM_001038146	CSNK1G1
CNVR_1637	chr10	48069194	48222661	153468	0	9	0	0	9	loss	No_gene_match	No_gene_match
CNVR_1638	chr10	50838288	50881678	43391	0	1	6	0	7	both	No_gene_match	No_gene_match
CNVR_1639	chr10	50951250	50971153	19904	0	1	1	0	2	both	No_gene_match	No_gene_match
CNVR_1640	chr10	51070438	51076464	6027	0	1	1	0	2	both	No_gene_match	No_gene_match
CNVR_1641	chr10	51133195	51140993	7799	0	2	0	0	2	loss	No_gene_match	No_gene_match
CNVR_1642	chr10	51407940	51567559	159620	0	9	0	0	9	loss	NM_001046275	MINDY2
CNVR_1643	chr10	51591420	51607370	15951	0	2	0	0	2	loss	NM_174496	ADAM10
CNVR_1644	chr10	52400949	52413865	12917	0	2	0	0	2	loss	No_gene_match	No_gene_match
CNVR_1645	chr10	52972930	53085775	112846	1	4	1	0	6	both	No_gene_match	No_gene_match
CNVR_1646	chr10	53740510	53781326	40817	0	2	0	0	2	loss	No_gene_match	No_gene_match
CNVR_1647	chr10	53949424	53996874	47451	0	2	0	0	2	loss	NM_001046338	MNS1
CNVR_1648	chr10	54243593	54253058	9466	0	2	0	0	2	loss	No_gene_match	No_gene_match
CNVR_1649	chr10	54696943	54714210	17268	0	2	0	0	2	loss	No_gene_match	No_gene_match
CNVR_1650	chr10	55167102	55180036	12935	0	2	0	0	2	loss	NM_001080355	RSL24D1
CNVR_1651	chr10	55207087	55216191	9105	0	1	1	0	2	both	No_gene_match	No_gene_match
CNVR_1652	chr10	55524034	55530250	6217	0	2	0	0	2	loss	No_gene_match	No_gene_match
CNVR_1653	chr10	55557921	55577789	19869	0	1	1	0	2	both	No_gene_match	No_gene_match
CNVR_1654	chr10	55850994	55873083	22090	1	3	0	0	4	loss	NM_001206460	UNC13C
CNVR_1655	chr10	56055081	56059461	4381	0	3	0	0	3	loss	NM_001206460	UNC13C
CNVR_1656	chr10	56414286	56443444	29159	0	7	0	0	7	loss	No_gene_match	No_gene_match
CNVR_1657	chr10	56503946	56583703	79758	0	4	1	0	5	both	No_gene_match	No_gene_match
CNVR_1658	chr10	56841655	56854840	13186	0	2	0	0	2	loss	No_gene_match	No_gene_match
CNVR_1659	chr10	57809251	57895288	86038	0	8	0	0	8	loss	No_gene_match	No_gene_match
CNVR_1660	chr10	58631450	58668122	36673	0	1	1	0	2	both	NM_001075987,NM_001192716	TMOD3,TMOD2
CNVR_1661	chr10	58900466	59018278	117813	0	3	0	0	3	loss	No_gene_match	No_gene_match
CNVR_1662	chr10	59295847	59314469	18623	0	1	9	0	10	both	NR_003052	LOC503858
CNVR_1663	chr10	60195930	60201542	5613	25	8	1	0	34	both	No_gene_match	No_gene_match
CNVR_1664	chr10	60537918	60556553	18636	0	2	0	0	2	loss	No_gene_match	No_gene_match
CNVR_1665	chr10	61719011	61732541	13531	0	2	0	0	2	loss	No_gene_match	No_gene_match
CNVR_1666	chr10	62515907	62517975	2069	0	2	0	0	2	loss	No_gene_match	No_gene_match
CNVR_1667	chr10	63532829	63594037	61209	0	2	0	0	2	loss	No_gene_match	No_gene_match
CNVR_1668	chr10	63603348	63726397	123050	2	9	1	0	12	both	No_gene_match	No_gene_match
CNVR_1669	chr10	63824295	63836108	11814	0	2	0	0	2	loss	No_gene_match	No_gene_match
CNVR_1670	chr10	63957727	63980525	22799	0	3	0	0	3	loss	No_gene_match	No_gene_match
CNVR_1671	chr10	64106641	64108903	2263	0	1	0	0	1	loss	No_gene_match	No_gene_match
CNVR_1672	chr10	65805298	65835939	30642	0	1	0	0	1	loss	NM_001101264	FERMT2
CNVR_1673	chr10	65914874	65961990	47117	0	4	0	0	4	loss	NM_176643	DDHD1
CNVR_1674	chr10	65969430	65972178	2749	0	1	0	0	1	loss	NM_176643	DDHD1
CNVR_1675	chr10	68168140	68216123	47984	0	1	0	0	1	loss	No_gene_match	No_gene_match
CNVR_1676	chr10	68285860	68346891	61032	0	8	0	0	8	loss	NM_001102205	KTN1
CNVR_1677	chr10	68626714	68636056	9343	0	0	1	0	1	gain	No_gene_match	No_gene_match
CNVR_1678	chr10	68874826	68953099	78274	0	2	0	0	2	loss	No_gene_match	No_gene_match
CNVR_1679	chr10	69103816	69107598	3783	0	0	1	0	1	gain	No_gene_match	No_gene_match
CNVR_1680	chr10	69528062	69539517	11456	0	0	1	0	1	gain	No_gene_match	No_gene_match
CNVR_1681	chr10	70507124	70528910	21787	1	1	0	0	2	loss	No_gene_match	No_gene_match
CNVR_1682	chr10	70679709	70686848	7140	0	0	1	0	1	gain	NM_001038060	ARMH4
CNVR_1683	chr10	70750438	71065177	314740	0	43	1	0	44	both	NM_001034235,NM_001034400,NM_001046254,NM_001256581	PSMA3,ACTR10,TIMM9,ARID4A
CNVR_1684	chr10	71931559	71933019	1461	0	0	1	0	1	gain	No_gene_match	No_gene_match
CNVR_1685	chr10	71967305	72036340	69036	1	4	0	0	5	loss	NM_001080247,NM_001034386,NM_001038221	JKAMP,L3HYPDH,CCDC175
CNVR_1686	chr10	72436633	72473419	36787	0	2	0	0	2	loss	No_gene_match	No_gene_match
CNVR_1687	chr10	72497517	72584353	86837	0	4	0	0	4	loss	No_gene_match	No_gene_match
CNVR_1688	chr10	72666428	72672229	5802	0	0	1	0	1	gain	No_gene_match	No_gene_match
CNVR_1689	chr10	72730669	72769319	38651	0	1	0	0	1	loss	NM_174429,NM_001302772	PPM1A,PPM1A
CNVR_1690	chr10	73167583	73187990	20408	0	3	0	0	3	loss	NM_001105409	MNAT1
CNVR_1691	chr10	74226473	74231952	5480	0	0	1	0	1	gain	No_gene_match	No_gene_match
CNVR_1692	chr10	74296143	74329573	33431	0	0	1	0	1	gain	No_gene_match	No_gene_match
CNVR_1693	chr10	74699086	74733851	34766	0	0	1	0	1	gain	No_gene_match	No_gene_match
CNVR_1694	chr10	74795794	74844181	48388	0	1	0	0	1	loss	No_gene_match	No_gene_match
CNVR_1695	chr10	74988958	75055529	66572	0	0	1	0	1	gain	No_gene_match	No_gene_match
CNVR_1696	chr10	75074394	75090778	16385	0	0	1	0	1	gain	No_gene_match	No_gene_match
CNVR_1697	chr10	75449133	75450727	1595	0	0	1	0	1	gain	NM_001192989	KCNH5
CNVR_1698	chr10	76449456	76463268	13813	0	1	0	0	1	loss	NM_001206586	SYNE2
CNVR_1699	chr10	76682794	76699249	16456	0	1	0	0	1	loss	NM_001206586	SYNE2
CNVR_1700	chr10	76930632	76935232	4601	0	1	0	0	1	loss	No_gene_match	No_gene_match
CNVR_1701	chr10	76981097	77010834	29738	0	2	0	0	2	loss	NM_174344	HSPA2
CNVR_1702	chr10	77148318	77206128	57811	0	11	0	0	11	loss	NM_001037470	PLEKHG3
CNVR_1703	chr10	77610454	77627272	16819	0	2	0	0	2	loss	No_gene_match	No_gene_match
CNVR_1704	chr10	77855620	78081062	225443	0	2	0	0	2	loss	NM_177501	FUT8
CNVR_1705	chr10	79106293	79181522	75230	0	1	0	0	1	loss	No_gene_match	No_gene_match
CNVR_1706	chr10	79412958	79443733	30776	0	2	0	0	2	loss	No_gene_match	No_gene_match
CNVR_1707	chr10	80716324	80722865	6542	1	0	0	0	1	loss	No_gene_match	No_gene_match
CNVR_1708	chr10	81030043	81038253	8211	0	2	0	0	2	loss	NM_001035351	ACTN1
CNVR_1709	chr10	83232903	83241282	8380	1	0	0	0	1	loss	No_gene_match	No_gene_match
CNVR_1710	chr10	83456030	83486940	30911	0	1	0	0	1	loss	No_gene_match	No_gene_match
CNVR_1711	chr10	84151229	84157065	5837	0	0	1	0	1	gain	No_gene_match	No_gene_match
CNVR_1712	chr10	84527902	84531428	3527	0	0	1	0	1	gain	No_gene_match	No_gene_match
CNVR_1713	chr10	85148373	85270408	122036	0	2	0	0	2	loss	NM_001101951	NUMB
CNVR_1714	chr10	86259823	86276682	16860	0	1	0	0	1	loss	NM_174385	LTBP2
CNVR_1715	chr10	86592920	86605056	12137	0	1	0	0	1	loss	NM_173950	PGF
CNVR_1716	chr10	86759012	86765107	6096	0	1	0	0	1	loss	NM_001206060	NEK9
CNVR_1717	chr10	86791642	86817280	25639	0	0	7	0	7	gain	NM_001040549	TMED10
CNVR_1718	chr10	86822049	86900712	78664	0	0	2	0	2	gain	NM_182786	FOS
CNVR_1719	chr10	87289263	87316438	27176	0	1	0	0	1	loss	No_gene_match	No_gene_match
CNVR_1720	chr10	87543733	87581777	38045	0	2	0	0	2	loss	No_gene_match	No_gene_match
CNVR_1721	chr10	87758707	87764949	6243	0	1	0	0	1	loss	No_gene_match	No_gene_match
CNVR_1722	chr10	87807551	87881576	74026	2	3	8	0	13	both	No_gene_match	No_gene_match
CNVR_1723	chr10	88657692	88660564	2873	0	1	0	0	1	loss	No_gene_match	No_gene_match
CNVR_1724	chr10	89189659	89197178	7520	0	1	0	0	1	loss	No_gene_match	No_gene_match
CNVR_1725	chr10	89358204	89365394	7191	1	0	0	0	1	loss	No_gene_match	No_gene_match
CNVR_1726	chr10	89521237	89524556	3320	0	1	0	0	1	loss	NM_001206161	TMEM63C
CNVR_1727	chr10	90094741	90097507	2767	0	0	1	0	1	gain	NM_001076895	ADCK1
CNVR_1728	chr10	94625404	94629515	4112	3	0	0	0	3	loss	No_gene_match	No_gene_match
CNVR_1729	chr10	94871181	94872959	1779	0	1	0	0	1	loss	No_gene_match	No_gene_match
CNVR_1730	chr10	95056942	95249917	192976	0	8	0	0	8	loss	No_gene_match	No_gene_match
CNVR_1731	chr10	95478612	95528020	49409	0	2	0	0	2	loss	No_gene_match	No_gene_match
CNVR_1732	chr10	95926923	95934195	7273	0	0	1	0	1	gain	No_gene_match	No_gene_match
CNVR_1733	chr10	96694894	96732293	37400	0	7	0	0	7	loss	No_gene_match	No_gene_match
CNVR_1734	chr10	97016742	97030402	13661	0	1	0	0	1	loss	No_gene_match	No_gene_match
CNVR_1735	chr10	97417364	97434968	17605	0	0	2	0	2	gain	No_gene_match	No_gene_match
CNVR_1736	chr10	97461079	97473651	12573	0	0	1	0	1	gain	No_gene_match	No_gene_match
CNVR_1737	chr10	97506282	97587434	81153	0	0	2	0	2	gain	No_gene_match	No_gene_match
CNVR_1738	chr10	98097259	98111988	14730	0	1	0	0	1	loss	No_gene_match	No_gene_match
CNVR_1739	chr10	98331018	98334535	3518	1	0	0	0	1	loss	No_gene_match	No_gene_match
CNVR_1740	chr10	98637473	98645196	7724	0	0	1	0	1	gain	No_gene_match	No_gene_match
CNVR_1741	chr10	98767093	98870883	103791	1	23	0	0	24	loss	No_gene_match	No_gene_match
CNVR_1742	chr10	98899549	98920152	20604	0	1	0	0	1	loss	No_gene_match	No_gene_match
CNVR_1743	chr10	99901381	99906862	5482	0	1	0	0	1	loss	No_gene_match	No_gene_match
CNVR_1744	chr10	100035100	100061235	26136	0	1	0	0	1	loss	No_gene_match	No_gene_match
CNVR_1745	chr10	100212046	100213612	1567	0	0	1	0	1	gain	No_gene_match	No_gene_match
CNVR_1746	chr10	100307453	100351116	43664	0	1	0	0	1	loss	No_gene_match	No_gene_match
CNVR_1747	chr10	100457222	100463038	5817	0	1	0	0	1	loss	No_gene_match	No_gene_match
CNVR_1748	chr10	101123488	101256435	132948	0	1	0	0	1	loss	NM_001098928	SPATA7
CNVR_1749	chr10	101279177	101302766	23590	0	1	0	0	1	loss	No_gene_match	No_gene_match
CNVR_1750	chr10	101386381	101490217	103837	0	6	0	0	6	loss	NM_001206576	EML5
CNVR_1751	chr10	101645892	101654599	8708	2	0	0	0	2	loss	No_gene_match	No_gene_match
CNVR_1752	chr10	101701823	101788511	86689	0	1	6	0	7	both	No_gene_match	No_gene_match
CNVR_1753	chr10	102057924	102059438	1515	1	0	0	0	1	loss	NM_001206687	FOXN3
CNVR_1754	chr10	102173193	102180552	7360	0	2	0	0	2	loss	NM_001206687	FOXN3
CNVR_1755	chr10	102789683	102801060	11378	1	0	0	0	1	loss	No_gene_match	No_gene_match
CNVR_1756	chr10	102914571	102988867	74297	0	2	0	0	2	loss	NM_001014855,NM_001206507	PSMC1,NRDE2
CNVR_1757	chr10	103047337	103302843	255507	1	76	1	0	78	both	NM_001242572	CALM1
CNVR_1758	chr10	103402022	103493815	91794	0	38	0	0	38	loss	No_gene_match	No_gene_match
CNVR_1759	chr10	103860661	103970089	109429	0	9	0	0	9	loss	NM_001191405,NM_001081737	CTDSPL2,CASC4
CNVR_1760	chr10	104109661	104131619	21959	0	2	0	0	2	loss	NM_173893	B2M
CNVR_1761	chr12	6351	111930	105580	0	1	0	0	1	loss	No_gene_match	No_gene_match
CNVR_1762	chr12	463945	1133857	669913	0	3	0	0	3	loss	No_gene_match	No_gene_match
CNVR_1763	chr12	1167394	1185172	17779	3	8	0	0	11	loss	No_gene_match	No_gene_match
CNVR_1764	chr12	1546130	1579468	33339	0	5	0	0	5	loss	NM_001046426	TDRD3
CNVR_1765	chr12	2213517	2242459	28943	0	5	0	0	5	loss	NM_001192614	DIAPH3
CNVR_1766	chr12	2254109	2259098	4990	0	4	0	0	4	loss	NM_001192614	DIAPH3
CNVR_1767	chr12	2278224	2381560	103337	0	10	0	0	10	loss	NM_001192614	DIAPH3
CNVR_1768	chr12	2594925	2610868	15944	1	5	0	0	6	loss	NM_001192614	DIAPH3
CNVR_1769	chr12	3471118	3499519	28402	0	5	0	0	5	loss	No_gene_match	No_gene_match
CNVR_1770	chr12	3601984	3679081	77098	0	20	1	0	21	both	No_gene_match	No_gene_match
CNVR_1771	chr12	3743617	3751813	8197	3	3	0	0	6	loss	No_gene_match	No_gene_match
CNVR_1772	chr12	3824407	3960824	136418	5	30	2	0	37	both	No_gene_match	No_gene_match
CNVR_1773	chr12	4116361	4200596	84236	0	25	3	0	28	both	No_gene_match	No_gene_match
CNVR_1774	chr12	4237721	4377028	139308	11	55	3	0	69	both	No_gene_match	No_gene_match
CNVR_1775	chr12	4451997	4458232	6236	0	4	0	0	4	loss	No_gene_match	No_gene_match
CNVR_1776	chr12	4475221	4481054	5834	0	3	1	0	4	both	No_gene_match	No_gene_match
CNVR_1777	chr12	4506791	4576136	69346	0	19	0	0	19	loss	No_gene_match	No_gene_match
CNVR_1778	chr12	4989270	5007152	17883	1	4	0	0	5	loss	No_gene_match	No_gene_match
CNVR_1779	chr12	5135297	5225698	90402	0	4	0	0	4	loss	NM_001205680	PCDH17
CNVR_1780	chr12	5255837	5291853	36017	0	5	1	0	6	both	No_gene_match	No_gene_match
CNVR_1781	chr12	5396568	5402254	5687	0	2	1	0	3	both	No_gene_match	No_gene_match
CNVR_1782	chr12	5461397	5518411	57015	0	2	1	0	3	both	No_gene_match	No_gene_match
CNVR_1783	chr12	5632464	5779770	147307	3	53	1	0	57	both	No_gene_match	No_gene_match
CNVR_1784	chr12	5795524	5965368	169845	3	26	2	0	31	both	No_gene_match	No_gene_match
CNVR_1785	chr12	6410787	6423152	12366	2	3	0	0	5	loss	No_gene_match	No_gene_match
CNVR_1786	chr12	6644671	6660935	16265	5	1	0	0	6	loss	No_gene_match	No_gene_match
CNVR_1787	chr12	6757469	6860938	103470	0	10	0	0	10	loss	No_gene_match	No_gene_match
CNVR_1788	chr12	6888719	6892939	4221	0	1	2	0	3	both	No_gene_match	No_gene_match
CNVR_1789	chr12	6958195	6961008	2814	1	1	0	0	2	loss	No_gene_match	No_gene_match
CNVR_1790	chr12	7086000	7231508	145509	132	22	27	1	182	both	No_gene_match	No_gene_match
CNVR_1791	chr12	7256602	7487786	231185	410	27	61	4	502	both	No_gene_match	No_gene_match
CNVR_1792	chr12	7562723	7581245	18523	0	2	0	0	2	loss	No_gene_match	No_gene_match
CNVR_1793	chr12	7638438	7649942	11505	1	1	0	0	2	loss	No_gene_match	No_gene_match
CNVR_1794	chr12	7730018	7777840	47823	0	5	0	0	5	loss	No_gene_match	No_gene_match
CNVR_1795	chr12	7865510	7926980	61471	4	5	0	0	9	loss	No_gene_match	No_gene_match
CNVR_1796	chr12	7979337	7981339	2003	1	1	0	0	2	loss	No_gene_match	No_gene_match
CNVR_1797	chr12	8357642	8385925	28284	0	9	0	0	9	loss	No_gene_match	No_gene_match
CNVR_1798	chr12	8638904	8733405	94502	0	6	0	0	6	loss	No_gene_match	No_gene_match
CNVR_1799	chr12	8947459	9079069	131611	2	442	0	0	444	loss	No_gene_match	No_gene_match
CNVR_1800	chr12	9113891	9153302	39412	0	3	0	0	3	loss	No_gene_match	No_gene_match
CNVR_1801	chr12	9221930	9346239	124310	0	2	0	0	2	loss	No_gene_match	No_gene_match
CNVR_1802	chr12	9708450	9734455	26006	1	3	0	0	4	loss	No_gene_match	No_gene_match
CNVR_1803	chr12	10140443	10158469	18027	0	0	1	0	1	gain	No_gene_match	No_gene_match
CNVR_1804	chr12	10685588	10697318	11731	0	0	1	0	1	gain	No_gene_match	No_gene_match
CNVR_1805	chr12	11385097	11387489	2393	0	5	0	0	5	loss	No_gene_match	No_gene_match
CNVR_1806	chr12	11992840	12033699	40860	0	5	0	0	5	loss	No_gene_match	No_gene_match
CNVR_1807	chr12	12596327	12604805	8479	0	4	0	0	4	loss	No_gene_match	No_gene_match
CNVR_1808	chr12	13769919	13782604	12686	1	3	0	0	4	loss	No_gene_match	No_gene_match
CNVR_1809	chr12	15143553	15162606	19054	0	4	0	0	4	loss	No_gene_match	No_gene_match
CNVR_1810	chr12	16081745	16208696	126952	0	11	0	0	11	loss	NM_001045997	CPB2
CNVR_1811	chr12	16651278	16775698	124421	0	3	1	0	4	both	NM_001076065	ESD
CNVR_1812	chr12	17960881	17984272	23392	0	4	0	0	4	loss	NM_001034486	MED4
CNVR_1813	chr12	18083157	18178462	95306	0	9	0	0	9	loss	NM_001035093	ITM2B
CNVR_1814	chr12	18203380	18283214	79835	0	4	0	0	4	loss	NM_001101284,NM_001076907	LPAR6,RB1
CNVR_1815	chr12	19001088	19030097	29010	0	6	0	0	6	loss	No_gene_match	No_gene_match
CNVR_1816	chr12	19063506	19132446	68941	0	23	0	0	23	loss	NM_001143861	SETDB2
CNVR_1817	chr12	19599595	19691757	92163	0	5	0	0	5	loss	No_gene_match	No_gene_match
CNVR_1818	chr12	20770134	20783991	13858	0	4	0	0	4	loss	No_gene_match	No_gene_match
CNVR_1819	chr12	20899563	20975472	75910	0	6	0	0	6	loss	No_gene_match	No_gene_match
CNVR_1820	chr12	21229499	21327108	97610	0	5	0	0	5	loss	NM_001075842,NM_001100313	WDFY2,DHRS12
CNVR_1821	chr12	21416895	21425846	8952	0	5	0	0	5	loss	No_gene_match	No_gene_match
CNVR_1822	chr12	21440376	21453802	13427	0	4	0	0	4	loss	No_gene_match	No_gene_match
CNVR_1823	chr12	21529887	21540419	10533	0	3	1	0	4	both	No_gene_match	No_gene_match
CNVR_1824	chr12	22702828	22786782	83955	1	9	0	0	10	loss	NM_001035069	COG6
CNVR_1825	chr12	22908501	22970513	62013	0	4	0	0	4	loss	NM_001077990	LHFPL6
CNVR_1826	chr12	23987856	23998976	11121	0	4	0	0	4	loss	NM_174478	TRPC4
CNVR_1827	chr12	24123439	24129535	6097	0	4	0	0	4	loss	NM_174478	TRPC4
CNVR_1828	chr12	24218118	24275867	57750	0	4	0	0	4	loss	NM_001040479	POSTN
CNVR_1829	chr12	24334687	24449103	114417	0	4	8	0	12	both	No_gene_match	No_gene_match
CNVR_1830	chr12	25267401	25278170	10770	1	5	0	0	6	loss	No_gene_match	No_gene_match
CNVR_1831	chr12	26175886	26318915	143030	0	6	0	0	6	loss	No_gene_match	No_gene_match
CNVR_1832	chr12	26510307	26528341	18035	0	4	0	0	4	loss	No_gene_match	No_gene_match
CNVR_1833	chr12	26630202	26634630	4429	0	4	0	0	4	loss	No_gene_match	No_gene_match
CNVR_1834	chr12	27314029	27328879	14851	0	4	0	0	4	loss	No_gene_match	No_gene_match
CNVR_1835	chr12	29867576	29876357	8782	0	3	1	0	4	both	No_gene_match	No_gene_match
CNVR_1836	chr12	30415217	30448808	33592	0	3	1	0	4	both	No_gene_match	No_gene_match
CNVR_1837	chr12	30960987	30981475	20489	0	4	0	0	4	loss	No_gene_match	No_gene_match
CNVR_1838	chr12	32016665	32182960	166296	54	3	3	0	60	both	No_gene_match	No_gene_match
CNVR_1839	chr12	32303565	32323828	20264	0	4	0	0	4	loss	NM_001206299,NM_001099703	CDX2,URAD
CNVR_1840	chr12	33914919	33952558	37640	1	3	0	0	4	loss	NM_001163802,NM_001163802	ATP8A2,ATP8A2
CNVR_1841	chr12	34431541	34441901	10361	0	5	0	0	5	loss	No_gene_match	No_gene_match
CNVR_1842	chr12	34475389	34728320	252932	0	24	0	0	24	loss	NM_001075846,NM_001077096	C1QTNF9,TNFRSF19
CNVR_1843	chr12	34886124	34908141	22018	0	4	0	0	4	loss	No_gene_match	No_gene_match
CNVR_1844	chr12	35316601	35387938	71338	0	6	0	0	6	loss	No_gene_match	No_gene_match
CNVR_1845	chr12	35663576	35782280	118705	0	7	0	0	7	loss	NM_001076388,NM_001083416,NM_001245926	ZDHHC20,MICU2,FGF9
CNVR_1846	chr12	35839786	35870178	30393	0	4	0	0	4	loss	NM_001110067,NM_001034787,NM_001035467	SKA3,MRPL57,SAP18
CNVR_1847	chr12	35886159	36386929	500771	0	11	0	0	11	loss	NM_001110786,NM_001015546,NM_001160177,NM_001080349,NM_174293,NM_001098889,NM_001083637,NM_001166296	IFT88,GJB6,GJB6,EEF1AKMT1,CRYL1,XPO4,GJB2,GJA3
CNVR_1848	chr12	36559235	36580366	21132	0	9	0	0	9	loss	NM_001075277	PSPC1
CNVR_1849	chr12	36677514	36740105	62592	0	6	0	0	6	loss	No_gene_match	No_gene_match
CNVR_1850	chr12	36906938	37086425	179488	0	17	10	0	27	both	No_gene_match	No_gene_match
CNVR_1851	chr12	37126744	37188212	61469	0	4	0	0	4	loss	No_gene_match	No_gene_match
CNVR_1852	chr12	37331777	37446647	114871	0	5	0	0	5	loss	No_gene_match	No_gene_match
CNVR_1853	chr12	37592459	37615274	22816	4	3	1	0	8	both	No_gene_match	No_gene_match
CNVR_1854	chr12	37690510	37706970	16461	2	3	0	0	5	loss	No_gene_match	No_gene_match
CNVR_1855	chr12	37803678	37926308	122631	0	6	0	0	6	loss	No_gene_match	No_gene_match
CNVR_1856	chr12	38279384	38413506	134123	5	10	0	0	15	loss	No_gene_match	No_gene_match
CNVR_1857	chr12	38857027	39056074	199048	0	6	2	0	8	both	No_gene_match	No_gene_match
CNVR_1858	chr12	39069030	39090987	21958	0	4	0	0	4	loss	No_gene_match	No_gene_match
CNVR_1859	chr12	39137242	39570237	432996	0	10	0	0	10	loss	No_gene_match	No_gene_match
CNVR_1860	chr12	39892372	39960833	68462	0	19	0	0	19	loss	No_gene_match	No_gene_match
CNVR_1861	chr12	40325555	40594120	268566	0	19	0	0	19	loss	No_gene_match	No_gene_match
CNVR_1862	chr12	40794861	40937956	143096	0	6	0	0	6	loss	No_gene_match	No_gene_match
CNVR_1863	chr12	41017103	41063608	46506	0	4	1	0	5	both	No_gene_match	No_gene_match
CNVR_1864	chr12	41239706	41246714	7009	0	4	0	0	4	loss	No_gene_match	No_gene_match
CNVR_1865	chr12	41374809	41410035	35227	0	3	1	0	4	both	No_gene_match	No_gene_match
CNVR_1866	chr12	41425380	41552535	127156	0	4	2	0	6	both	No_gene_match	No_gene_match
CNVR_1867	chr12	41802125	42019032	216908	0	19	0	1	20	both	No_gene_match	No_gene_match
CNVR_1868	chr12	42067434	42076267	8834	0	4	0	0	4	loss	No_gene_match	No_gene_match
CNVR_1869	chr12	42752600	42773023	20424	3	3	0	0	6	loss	No_gene_match	No_gene_match
CNVR_1870	chr12	42895464	42908136	12673	0	3	1	0	4	both	No_gene_match	No_gene_match
CNVR_1871	chr12	42921603	43077377	155775	0	34	0	0	34	loss	No_gene_match	No_gene_match
CNVR_1872	chr12	43139063	43271072	132010	4	13	1	0	18	both	No_gene_match	No_gene_match
CNVR_1873	chr12	43380736	43398340	17605	3	3	0	0	6	loss	No_gene_match	No_gene_match
CNVR_1874	chr12	43423240	43468973	45734	0	8	0	0	8	loss	No_gene_match	No_gene_match
CNVR_1875	chr12	43575958	43595826	19869	1	3	0	0	4	loss	No_gene_match	No_gene_match
CNVR_1876	chr12	43601825	43618367	16543	0	5	0	0	5	loss	No_gene_match	No_gene_match
CNVR_1877	chr12	43647033	43704281	57249	0	4	0	0	4	loss	No_gene_match	No_gene_match
CNVR_1878	chr12	44027554	44063091	35538	0	3	2	0	5	both	No_gene_match	No_gene_match
CNVR_1879	chr12	44377532	44381354	3823	1	10	0	0	11	loss	NM_001193055	KLHL1
CNVR_1880	chr12	44415294	44427740	12447	0	3	1	0	4	both	NM_001193055	KLHL1
CNVR_1881	chr12	44456550	44471187	14638	0	3	7	0	10	both	NM_001193055	KLHL1
CNVR_1882	chr12	44478212	44553021	74810	0	4	0	0	4	loss	NM_001193055	KLHL1
CNVR_1883	chr12	44595247	44685899	90653	0	5	0	0	5	loss	NM_001193055	KLHL1
CNVR_1884	chr12	44945392	45085281	139890	0	9	0	0	9	loss	No_gene_match	No_gene_match
CNVR_1885	chr12	45525853	45622698	96846	0	16	0	0	16	loss	No_gene_match	No_gene_match
CNVR_1886	chr12	45708710	45749432	40723	0	5	0	0	5	loss	No_gene_match	No_gene_match
CNVR_1887	chr12	45768250	45780766	12517	0	3	1	0	4	both	No_gene_match	No_gene_match
CNVR_1888	chr12	45986931	46049512	62582	0	6	0	0	6	loss	No_gene_match	No_gene_match
CNVR_1889	chr12	46219952	46581918	361967	0	18	0	0	18	loss	No_gene_match	No_gene_match
CNVR_1890	chr12	47233718	47324483	90766	0	8	0	0	8	loss	No_gene_match	No_gene_match
CNVR_1891	chr12	47897358	47908873	11516	0	4	0	0	4	loss	No_gene_match	No_gene_match
CNVR_1892	chr12	48062615	48121134	58520	0	6	0	0	6	loss	NM_001083727	KLF5
CNVR_1893	chr12	49381034	49383217	2184	0	3	0	0	3	loss	No_gene_match	No_gene_match
CNVR_1894	chr12	49873203	49875728	2526	0	4	0	0	4	loss	No_gene_match	No_gene_match
CNVR_1895	chr12	49878698	49882399	3702	0	2	1	0	3	both	No_gene_match	No_gene_match
CNVR_1896	chr12	49906627	49923215	16589	0	3	0	0	3	loss	No_gene_match	No_gene_match
CNVR_1897	chr12	50576899	50578442	1544	1	4	0	0	5	loss	No_gene_match	No_gene_match
CNVR_1898	chr12	50749554	50754159	4606	1	2	0	0	3	loss	NM_001206310	TBC1D4
CNVR_1899	chr12	50884354	50912346	27993	0	7	0	0	7	loss	NM_001206310	TBC1D4
CNVR_1900	chr12	50950617	51013044	62428	0	11	0	0	11	loss	NM_001040541	UCHL3
CNVR_1901	chr12	51289575	51309731	20157	0	3	0	0	3	loss	No_gene_match	No_gene_match
CNVR_1902	chr12	51323939	51337744	13806	0	5	0	0	5	loss	No_gene_match	No_gene_match
CNVR_1903	chr12	52534782	52688077	153296	0	8	0	0	8	loss	NM_001192817	MYCBP2
CNVR_1904	chr12	52843499	52855485	11987	0	3	0	0	3	loss	No_gene_match	No_gene_match
CNVR_1905	chr12	54041387	54049789	8403	0	2	1	0	3	both	No_gene_match	No_gene_match
CNVR_1906	chr12	54605227	54614236	9010	0	3	0	0	3	loss	No_gene_match	No_gene_match
CNVR_1907	chr12	56106483	56302377	195895	0	9	0	0	9	loss	No_gene_match	No_gene_match
CNVR_1908	chr12	56440779	56516932	76154	0	7	0	0	7	loss	No_gene_match	No_gene_match
CNVR_1909	chr12	56653121	56689016	35896	0	10	0	0	10	loss	No_gene_match	No_gene_match
CNVR_1910	chr12	56739278	56770223	30946	0	3	0	0	3	loss	No_gene_match	No_gene_match
CNVR_1911	chr12	56993517	57077947	84431	0	8	0	0	8	loss	No_gene_match	No_gene_match
CNVR_1912	chr12	57389262	57419504	30243	2	13	0	0	15	loss	No_gene_match	No_gene_match
CNVR_1913	chr12	57465057	57498381	33325	0	4	0	0	4	loss	No_gene_match	No_gene_match
CNVR_1914	chr12	57505912	57516199	10288	0	2	1	0	3	both	No_gene_match	No_gene_match
CNVR_1915	chr12	57676394	57684714	8321	0	3	0	0	3	loss	No_gene_match	No_gene_match
CNVR_1916	chr12	57694076	57720361	26286	0	6	0	0	6	loss	No_gene_match	No_gene_match
CNVR_1917	chr12	57747455	57786477	39023	0	6	0	0	6	loss	No_gene_match	No_gene_match
CNVR_1918	chr12	57840455	57845421	4967	1	2	0	0	3	loss	No_gene_match	No_gene_match
CNVR_1919	chr12	58133382	58335403	202022	2	8	0	0	10	loss	No_gene_match	No_gene_match
CNVR_1920	chr12	58593748	58692824	99077	0	6	0	0	6	loss	No_gene_match	No_gene_match
CNVR_1921	chr12	58743399	58747741	4343	1	2	0	0	3	loss	No_gene_match	No_gene_match
CNVR_1922	chr12	58751322	58772605	21284	0	3	0	0	3	loss	No_gene_match	No_gene_match
CNVR_1923	chr12	58887723	58891771	4049	0	3	0	0	3	loss	No_gene_match	No_gene_match
CNVR_1924	chr12	59143973	59194420	50448	0	4	0	0	4	loss	No_gene_match	No_gene_match
CNVR_1925	chr12	59314731	59319127	4397	0	2	1	0	3	both	No_gene_match	No_gene_match
CNVR_1926	chr12	59348898	59399029	50132	0	4	0	0	4	loss	No_gene_match	No_gene_match
CNVR_1927	chr12	59414846	59429281	14436	0	2	1	0	3	both	No_gene_match	No_gene_match
CNVR_1928	chr12	59738304	59792897	54594	0	3	0	0	3	loss	No_gene_match	No_gene_match
CNVR_1929	chr12	60008602	60021273	12672	0	2	2	0	4	both	No_gene_match	No_gene_match
CNVR_1930	chr12	60117179	60377153	259975	0	35	0	0	35	loss	No_gene_match	No_gene_match
CNVR_1931	chr12	60406514	60408341	1828	1	2	0	0	3	loss	No_gene_match	No_gene_match
CNVR_1932	chr12	60630506	60758283	127778	1	6	0	0	7	loss	No_gene_match	No_gene_match
CNVR_1933	chr12	61011502	61172681	161180	0	6	0	0	6	loss	No_gene_match	No_gene_match
CNVR_1934	chr12	61188667	61302970	114304	0	8	1	0	9	both	No_gene_match	No_gene_match
CNVR_1935	chr12	61343630	61352998	9369	0	3	0	0	3	loss	No_gene_match	No_gene_match
CNVR_1936	chr12	61375612	61396071	20460	0	4	0	0	4	loss	No_gene_match	No_gene_match
CNVR_1937	chr12	61500720	61574386	73667	0	4	0	0	4	loss	No_gene_match	No_gene_match
CNVR_1938	chr12	61620314	61765473	145160	0	10	0	0	10	loss	No_gene_match	No_gene_match
CNVR_1939	chr12	61937745	61991556	53812	0	4	0	0	4	loss	No_gene_match	No_gene_match
CNVR_1940	chr12	62040057	62386583	346527	0	9	0	0	9	loss	No_gene_match	No_gene_match
CNVR_1941	chr12	62467404	62547209	79806	5	3	0	0	8	loss	No_gene_match	No_gene_match
CNVR_1942	chr12	62602047	62813820	211774	0	31	0	0	31	loss	No_gene_match	No_gene_match
CNVR_1943	chr12	63126048	63141647	15600	0	3	0	0	3	loss	No_gene_match	No_gene_match
CNVR_1944	chr12	63231449	63253801	22353	0	2	1	0	3	both	No_gene_match	No_gene_match
CNVR_1945	chr12	64148916	64157781	8866	0	2	0	0	2	loss	No_gene_match	No_gene_match
CNVR_1946	chr12	64240487	64271337	30851	0	7	0	0	7	loss	No_gene_match	No_gene_match
CNVR_1947	chr12	64406804	64410132	3329	0	2	0	0	2	loss	No_gene_match	No_gene_match
CNVR_1948	chr12	64553199	64707721	154523	0	16	0	0	16	loss	No_gene_match	No_gene_match
CNVR_1949	chr12	64843237	65193135	349899	0	58	0	0	58	loss	No_gene_match	No_gene_match
CNVR_1950	chr12	65236575	65315589	79015	0	2	0	0	2	loss	No_gene_match	No_gene_match
CNVR_1951	chr12	65682788	65685708	2921	0	1	1	0	2	both	No_gene_match	No_gene_match
CNVR_1952	chr12	65836760	65945025	108266	0	8	2	0	10	both	No_gene_match	No_gene_match
CNVR_1953	chr12	66367861	66399110	31250	0	1	1	0	2	both	NM_001102070	GPC5
CNVR_1954	chr12	66768900	66858595	89696	0	16	0	0	16	loss	NM_001102070	GPC5
CNVR_1955	chr12	67529687	67599931	70245	1	11	0	0	12	loss	No_gene_match	No_gene_match
CNVR_1956	chr12	68506471	68510014	3544	0	3	0	0	3	loss	NM_001081730	GPC6
CNVR_1957	chr12	69009029	69191158	182130	0	2	0	0	2	loss	No_gene_match	No_gene_match
CNVR_1958	chr12	70357278	72123747	1766470	246	30	50	4	330	both	No_gene_match	No_gene_match
CNVR_1959	chr12	72174261	72264806	90546	0	6	0	0	6	loss	No_gene_match	No_gene_match
CNVR_1960	chr12	72432362	76270340	3837979	722	37	124	5	888	both	NR_107721	MIR3141
CNVR_1961	chr12	76488279	76744906	256628	3	1	4	1	9	both	No_gene_match	No_gene_match
CNVR_1962	chr12	77092159	77095775	3617	1	1	0	0	2	loss	No_gene_match	No_gene_match
CNVR_1963	chr12	77764030	77786327	22298	0	3	0	0	3	loss	NM_001205484	HS6ST3
CNVR_1964	chr12	77802250	77803453	1204	3	1	0	0	4	loss	NM_001205484	HS6ST3
CNVR_1965	chr12	78091576	78118268	26693	0	3	0	0	3	loss	No_gene_match	No_gene_match
CNVR_1966	chr12	78494480	78522730	28251	17	5	0	0	22	loss	NM_001192942	RAP2A
CNVR_1967	chr12	79871469	79892865	21397	0	2	0	0	2	loss	No_gene_match	No_gene_match
CNVR_1968	chr12	80190099	80259154	69056	0	2	0	0	2	loss	NM_001105442,NM_001103344	LOC615640,UBAC2
CNVR_1969	chr12	80682202	80684548	2347	0	2	0	0	2	loss	No_gene_match	No_gene_match
CNVR_1970	chr12	81742720	81747758	5039	1	1	0	0	2	loss	No_gene_match	No_gene_match
CNVR_1971	chr12	81836669	81898028	61360	0	2	0	0	2	loss	NM_001206834	ITGBL1
CNVR_1972	chr12	82783126	82786784	3659	1	1	0	0	2	loss	No_gene_match	No_gene_match
CNVR_1973	chr12	83049249	83059091	9843	0	2	0	0	2	loss	NM_001099950,NM_001206453	STK24,BIVM
CNVR_1974	chr12	83561710	83644771	83062	0	7	0	0	7	loss	No_gene_match	No_gene_match
CNVR_1975	chr12	83925610	83930969	5360	0	2	0	0	2	loss	No_gene_match	No_gene_match
CNVR_1976	chr12	83995590	84031122	35533	0	2	0	0	2	loss	No_gene_match	No_gene_match
CNVR_1977	chr12	84126694	84260243	133550	0	10	0	0	10	loss	No_gene_match	No_gene_match
CNVR_1978	chr12	84445319	84513201	67883	0	7	0	0	7	loss	No_gene_match	No_gene_match
CNVR_1979	chr12	85003180	85027241	24062	0	2	0	0	2	loss	No_gene_match	No_gene_match
CNVR_1980	chr12	85203550	85272488	68939	0	4	0	0	4	loss	No_gene_match	No_gene_match
CNVR_1981	chr12	85322188	85339505	17318	0	4	0	0	4	loss	No_gene_match	No_gene_match
CNVR_1982	chr12	85464928	85471903	6976	0	2	0	0	2	loss	No_gene_match	No_gene_match
CNVR_1983	chr12	85564843	85570789	5947	0	2	0	0	2	loss	No_gene_match	No_gene_match
CNVR_1984	chr12	86369845	86415682	45838	0	2	0	0	2	loss	No_gene_match	No_gene_match
CNVR_1985	chr12	87012417	87070903	58487	0	2	0	0	2	loss	NM_001083776	FAM155A
CNVR_1986	chr12	87116712	87127797	11086	0	2	0	0	2	loss	NM_001083776	FAM155A
CNVR_1987	chr12	87236986	87244167	7182	0	2	0	0	2	loss	NM_001083776	FAM155A
CNVR_1988	chr12	87309550	87324943	15394	0	2	0	0	2	loss	NM_001083776	FAM155A
CNVR_1989	chr12	87406472	87474457	67986	3	9	0	0	12	loss	NM_001083776	FAM155A
CNVR_1990	chr12	87554080	87680730	126651	0	10	0	0	10	loss	NM_001101089,NM_001319891,NM_001319891,NM_001191126,NM_001114506,NM_001114506	ABHD13,LOC107131142,LOC107131142,LIG4,TNFSF13B,TNFSF13B
CNVR_1991	chr12	87991998	88024593	32596	0	3	0	0	3	loss	No_gene_match	No_gene_match
CNVR_1992	chr12	88444347	88456142	11796	0	1	1	0	2	both	No_gene_match	No_gene_match
CNVR_1993	chr12	88656724	88677992	21269	0	4	0	0	4	loss	No_gene_match	No_gene_match
CNVR_1994	chr12	88697978	88719849	21872	0	3	0	0	3	loss	No_gene_match	No_gene_match
CNVR_1995	chr12	88772012	88782777	10766	0	1	1	0	2	both	No_gene_match	No_gene_match
CNVR_1996	chr12	88871859	88940496	68638	0	24	0	0	24	loss	NM_001166511	COL4A1
CNVR_1997	chr12	89112271	91131021	2018751	2	684	0	0	686	loss	NM_001077914,NM_174173,NM_001034534,NM_001076461,NM_001193089,NM_001103336,NM_001207045,NM_001076029,NM_001206140,NM_001098003,NM_001077039,NM_001045944,NM_001101921,NR_031039,NM_001080213,NM_001205506,NM_174676,NM_001038585,NM_001034806,NM_001075124,NM_001192632,NM_001293096,NM_001192990,NR_031116	ING1,GRK1,ADPRHL1,TEX29,RAB20,GRTP1,SPACA7,TFDP1,ATP4B,TMCO3,C12H13orf46,CARS2,ANKRD10,MIR2302,F10,CHAMP1,RASA3,PCID2,F7,LAMP1,TUBGCP3,ARHGEF7,CDC16,MIR2303
CNVR_1998	chr15	43737	1410427	1366691	1	28	0	0	29	loss	No_gene_match	No_gene_match
[truncated: 3,820 more rows]
