# Supplementary material for: Population Structure, and Selection Signatures Underlying High-Altitude Adaptation Inferred From Genome-Wide Copy Number Variations in Chinese Indigenous Cattle
Source: Front Genet. 2020 Feb 14;10:1404. doi: 10.3389/fgene.2019.01404 (PMC7033542; doi:10.3389/fgene.2019.01404)
Supplement: Supplementary file 6 [file Table_6.xls]

## Sheet: Sheet1
Table S6 Statistical results for chromosomal distribution of CNVRs in each breed.
Chr.	ALT				AX				APJZ				BHB				CNSD				DZ				FZ				HSK				JA				JXR				JN				LQ				LS
	CNVR_Number	CNVR_Length_Max	CNVR_Length_Min	CNVR_Rate	CNVR_Number	CNVR_Length_Max	CNVR_Length_Min	CNVR_Rate	CNVR_Number	CNVR_Length_Max	CNVR_Length_Min	CNVR_Rate	CNVR_Number	CNVR_Length_Max	CNVR_Length_Min	CNVR_Rate	CNVR_Number	CNVR_Length_Max	CNVR_Length_Min	CNVR_Rate	CNVR_Number	CNVR_Length_Max	CNVR_Length_Min	CNVR_Rate	CNVR_Number	CNVR_Length_Max	CNVR_Length_Min	CNVR_Rate	CNVR_Number	CNVR_Length_Max	CNVR_Length_Min	CNVR_Rate	CNVR_Number	CNVR_Length_Max	CNVR_Length_Min	CNVR_Rate	CNVR_Number	CNVR_Length_Max	CNVR_Length_Min	CNVR_Rate	CNVR_Number	CNVR_Length_Max	CNVR_Length_Min	CNVR_Rate	CNVR_Number	CNVR_Length_Max	CNVR_Length_Min	CNVR_Rate	CNVR_Number
1	47	133908	3111	0.013808	41	154407	1959	0.012591	37	172406	3362	0.010857	49	446688	1959	0.016191	54	173274	1342	0.0164	116	323494	1342	0.043729	38	246440	1482	0.012395	58	335661	1959	0.020805	59	140883	1342	0.011847	61	165984	1656	0.017129	57	297873	1342	0.023512	48	140883	1342	0.009524	63
2	36	265484	3285	0.012373	28	151701	2033	0.008767	27	284174	2208	0.009854	35	186807	1320	0.012455	35	258352	4134	0.014468	56	256232	2208	0.024551	35	179582	2067	0.010104	42	699468	2067	0.024471	42	577049	1320	0.017019	44	241897	3733	0.017912	39	630804	6419	0.018823	45	248284	1320	0.010545	48
3	33	288318	1373	0.019517	33	1244437	2430	0.020199	29	989930	2026	0.017801	26	1278055	2205	0.021007	36	1002420	3550	0.029401	67	1283886	2371	0.043284	26	288318	2430	0.012769	38	736859	2371	0.023264	42	1257092	3878	0.022892	41	477215	2430	0.022466	32	1088414	5342	0.028157	27	618593	5155	0.017173	49
4	37	379683	1488	0.017544	31	4317902	6564	0.056596	28	430455	6326	0.01407	41	384152	3973	0.021559	48	210051	1518	0.018098	72	490197	1518	0.037608	32	408954	4336	0.013675	55	314650	1956	0.022232	49	494640	1518	0.018986	45	163663	2264	0.018664	44	596373	6357	0.029692	53	449162	1518	0.021297	46
5	43	343795	1584	0.02823	44	358021	4574	0.028368	39	349765	6649	0.029253	46	334470	2544	0.034786	47	349765	3017	0.026629	71	703226	1645	0.046602	51	465529	2607	0.029148	54	358021	4016	0.030895	62	431899	1333	0.039037	60	349765	1559	0.0393	55	385743	5195	0.033088	59	601791	1333	0.034365	60
6	48	887707	4214	0.035318	26	523755	3799	0.024399	32	641208	4952	0.023179	35	899460	2639	0.026959	40	477297	5043	0.018382	84	1161061	1739	0.054042	37	352588	2304	0.021679	44	742635	2639	0.026631	66	897251	2069	0.02687	57	899460	1755	0.03308	42	742635	4952	0.037594	37	899460	1070	0.019087	54
7	33	1510139	2000	0.024484	39	393524	1039	0.016999	45	134675	2060	0.013033	35	184364	6145	0.01601	30	296259	1623	0.017475	77	677421	2467	0.050852	29	325176	1455	0.012227	42	951265	5919	0.026501	47	425645	1623	0.017716	44	309973	5783	0.020088	41	362518	6145	0.028656	40	275768	1708	0.011801	39
8	18	232423	4651	0.006191	15	89437	3338	0.003968	9	272316	6424	0.004604	22	401357	2464	0.012983	32	213194	3327	0.013584	52	333958	1822	0.028914	11	89437	6345	0.003044	21	135336	1921	0.007983	31	344064	1739	0.011674	24	401357	2464	0.012325	21	785608	2913	0.018447	24	412810	2464	0.007389	34
9	41	404800	1170	0.017368	37	389932	2566	0.018439	30	482504	1364	0.015301	40	605824	1364	0.026437	43	193443	683	0.014815	64	164597	6563	0.03119	35	373289	5962	0.015488	41	188820	3830	0.020066	64	393313	1858	0.023381	42	215492	1364	0.02109	42	629739	4977	0.026575	42	393513	1858	0.018118	37
10	30	534946	4640	0.028328	15	1602975	5613	0.021873	14	1301423	1338	0.020809	24	1016202	1595	0.021659	35	589085	4601	0.031693	28	2673819	2027	0.038211	24	475625	4585	0.018538	39	584834	1858	0.024345	31	979917	1567	0.0207	27	769199	2583	0.026177	22	1074970	5361	0.021417	36	243830	1515	0.013605	35
11	26	1984938	3181	0.036288	24	776607	3454	0.032282	30	869033	2275	0.027105	35	939322	2638	0.034936	34	535681	1983	0.024365	47	582233	3095	0.036392	35	869147	4307	0.031596	37	575305	2144	0.030476	42	759847	2275	0.030625	34	631651	3243	0.033987	37	642237	2913	0.044444	30	759847	1932	0.026407	35
12	43	699291	3735	0.058093	38	1910581	3735	0.061027	27	1008419	8806	0.057384	43	843411	3735	0.067818	41	1189729	1204	0.061954	77	1760340	1204	0.082541	32	1678897	3735	0.052901	47	1268560	2393	0.061891	62	1873531	2003	0.076268	53	653303	1544	0.068879	57	1438287	2184	0.075254	51	456469	1204	0.045478	60
13	21	299398	2661	0.018908	27	516159	1437	0.022639	27	706959	3905	0.021622	26	580459	4541	0.022982	14	263901	2767	0.008219	24	421040	1946	0.017355	23	512533	1437	0.014395	35	518371	1832	0.021466	39	265255	2199	0.01963	26	311596	2722	0.0164	26	616746	7954	0.020328	25	279268	4439	0.011165	13
14	27	1119392	2510	0.037257	25	1692596	2510	0.037598	27	689578	2510	0.031771	27	1179726	2510	0.043823	32	1037342	1790	0.037599	52	906211	2993	0.056685	18	964503	2510	0.030442	36	632304	1652	0.037879	43	1335716	1663	0.053971	31	947732	5394	0.036881	32	1123695	11166	0.049317	34	886979	1790	0.02622	35
15	27	331697	1457	0.017579	19	208496	6243	0.013538	21	350886	7007	0.018343	29	703948	5839	0.039233	38	498919	2497	0.038467	61	472911	2257	0.0405	26	284676	3429	0.016037	23	331697	2820	0.016473	53	1158658	3214	0.054331	34	461265	2257	0.025303	30	532196	6778	0.032266	40	503639	2257	0.030722	38
16	31	492629	3976	0.034558	26	588704	4413	0.044321	24	366332	9156	0.030386	31	581345	3009	0.047351	15	194136	2239	0.008297	29	391851	3920	0.02167	23	761967	3322	0.029156	37	438597	4471	0.044096	36	351166	934	0.027166	32	365010	1209	0.040582	34	1617580	2294	0.052739	38	351166	2258	0.025418	19
17	33	592807	2615	0.042594	37	640156	5749	0.04211	34	455255	8060	0.043501	42	1208610	3270	0.049918	27	1619710	3270	0.040101	48	2058324	1731	0.072311	29	539998	2581	0.035978	37	544520	4072	0.043413	42	1514135	2228	0.0575122	45	621804	2126	0.05268	37	615784	1698	0.053056	41	628862	2743	0.044258	35
18	27	210493	5586	0.021074	29	558610	2073	0.036157	32	168480	1849	0.017779	39	378878	5586	0.040414	21	186802	3291	0.015647	21	353084	2352	0.013832	26	274300	3338	0.017396	38	437099	5228	0.029878	35	332732	2846	0.02353	31	222883	1670	0.023527	29	383141	5586	0.041801	31	353084	1283	0.026052	10
19	25	870089	4296	0.035315	38	349538	6064	0.043696	30	427224	1620	0.032024	38	400468	2150	0.048551	23	154899	3796	0.016783	28	197495	4885	0.026717	29	289314	6874	0.025088	43	349352	4296	0.042797	55	400468	1772	0.039226	33	400468	1655	0.039438	40	493284	9619	0.044925	33	400468	1998	0.030398	20
20	26	695417	1378	0.022609	8	561485	8507	0.012422	11	850922	2740	0.016683	24	694880	5647	0.03018	17	345601	3051	0.019019	43	737251	2159	0.049974	16	597907	6419	0.013972	23	679467	2108	0.019369	19	679467	1961	0.018447	19	699567	3476	0.022468	24	1587076	6076	0.039862	15	679467	4167	0.01578	19
21	33	544692	5262	0.032738	32	524228	5262	0.035192	31	442988	2953	0.024972	32	580543	10404	0.043324	28	527032	3352	0.024844	27	1131867	1616	0.034524	25	380148	4109	0.021665	36	549388	2263	0.026158	44	697734	1694	0.041456	29	1232528	2889	0.033732	33	416712	12031	0.040428	30	710340	1694	0.025443	22
22	16	544394	11627	0.034644	16	347616	10149	0.032155	20	273245	4275	0.02185	23	224894	2468	0.026605	11	110835	4943	0.006565	14	562659	1442	0.024746	21	447611	4253	0.025135	21	253317	1066	0.024482	32	262886	1609	0.027186	19	359366	1442	0.027633	17	530214	16918	0.034083	18	341375	2893	0.021879	4
23	22	370449	2226	0.033657	25	503723	2393	0.046451	21	224695	6996	0.024543	17	734972	3813	0.029979	17	361910	6656	0.019614	22	1656728	7104	0.04883	24	122160	5019	0.014458	22	312297	6544	0.020168	31	712549	2593	0.041717	21	328748	2582	0.028066	25	328748	3932	0.040113	28	689389	3812	0.032215	11
24	15	351454	3601	0.01325	11	454546	1652	0.010493	15	334849	1819	0.012612	15	313127	7675	0.0176	9	204173	3394	0.009121	25	287022	3979	0.020441	12	312090	1652	0.007164	14	362079	1652	0.011563	29	327595	1433	0.015462	11	302502	1652	0.011388	16	407659	1652	0.014653	13	302502	2882	0.01022	7
25	26	961257	4446	0.075222	21	1374075	3563	0.096117	23	711310	4226	0.093775	32	793784	9019	0.108457	16	817755	14263	0.059584	18	853980	5334	0.075478	21	786672	3335	0.072124	28	1007835	4226	0.087718	33	869706	5612	0.094464	22	1160033	4446	0.087417	22	1300201	1916	0.105505	30	760721	2970	0.073582	11
26	18	495515	2585	0.033647	19	324087	5379	0.032866	22	256382	3261	0.031021	28	495515	2722	0.048067	13	266319	6769	0.018376	29	313612	4001	0.03881	17	546149	5523	0.036991	25	495515	3296	0.038338	22	921434	2305	0.03763	24	489089	3296	0.045456	27	361134	3940	0.039725	17	520604	2799	0.036735	14
27	12	57255	1967	0.006869	6	256442	8034	0.013711	7	110610	3818	0.007337	13	129063	5269	0.019898	8	474780	7967	0.020729	21	221563	2396	0.016942	8	47717	8812	0.003894	16	223015	7289	0.017017	29	140290	2093	0.022362	12	230187	4232	0.01675	14	105579	5017	0.010581	16	137795	2234	0.011588	8
28	13	169940	3490	0.011355	10	169940	4321	0.006657	5	61823	10183	0.00325	10	321700	3490	0.015818	15	146006	2316	0.008598	18	243525	1990	0.016688	7	46304	1462	0.003784	16	316396	3180	0.017976	19	138518	1990	0.012968	12	391889	6591	0.016821	16	180631	7477	0.023477	13	115935	1693	0.007991	11
29	25	761210	4009	0.066262	22	896648	14986	0.071845	30	645260	7803	0.071288	26	538485	7250	0.066614	16	349984	1980	0.031387	25	835035	5593	0.065513	20	678339	17376	0.055214	29	678339	9052	0.064209	37	1177376	1629	0.063184	20	495620	27116	0.04312	28	1064839	4053	0.071194	27	672149	2617	0.044016	12
[truncated: 47 more columns]
