# Supplementary material for: Population Structure, and Selection Signatures Underlying High-Altitude Adaptation Inferred From Genome-Wide Copy Number Variations in Chinese Indigenous Cattle
Source: Front Genet. 2020 Feb 14;10:1404. doi: 10.3389/fgene.2019.01404 (PMC7033542; doi:10.3389/fgene.2019.01404)
Supplement: Supplementary file 7 [file Table_7.xls]

## Sheet: Table S4
Table S7 Validation results by qPCR.
	CNVR232			CNVR1027			CNVR1251			CNVR1960			CNVR2456			CNVR2853			CNVR3663
Sample name	Copy number(cn)*	2-ΔΔCT	Sample name	Copy number(cn)*	2-ΔΔCT	Sample name	Copy number(cn)*	2-ΔΔCT	Sample	Copy number(cn)*	2-ΔΔCT	Sample name	Copy number(cn)*	2-ΔΔCT	Sample	Copy number(cn)*	2-ΔΔCT	Sample name	Copy number(cn)*	2-ΔΔCT
NY03	cn=2	1.08	NY01	cn=1	0.46	NY03	cn=2	1.06	JN05	cn=0	0	NY01	cn=1	0	NY08	cn=2	1.01	NY02	cn=2	0.99
NY05	cn=0	0	NY03	cn=2	1	NY05	cn=3	3.48	LX01	cn=2	1	NY05	cn=1	2.02	JN11	cn=1	0.3	NY03	cn=2	1.03
JXR01	cn=0	0	NY08	cn=1	0.43	NY08	cn=2	1	LX05	cn=0	0	NY08	cn=2	1.02	HSK02	cn=1	0.41	JXR01	cn=0	0.04
JXR02	cn=2	1.01	NY10	cn=0	0	NY09	cn=4	5.63	LX07	cn=0	0	JXR01	cn=1	0	ALT02	cn=1	0.56	JXR02	cn=2	1.87
JXR04	cn=0	0	JXR02	cn=2	0.93	LQ11	cn=4	5.9	LX11	cn=2	0.95	JXR13	cn=2	0	ALT09	cn=1	0.29	JXR06	cn=0	0.04
JXR06	cn=0	0	LQ01	cn=0	0	ALT02	cn=3	3.58	LQ05	cn=0	0	LX07	cn=2	1.14	DZ02	cn=1	0.31	JXR14	cn=0	0.04
JXR07	cn=0	0	LQ08	cn=0	0	DZ07	cn=0	0	MG01	cn=2	1	LQ11	cn=0	0	DZ03	cn=1	0.48	BHB03	cn=0	0.1
LQ05	cn=0	0	DZ01	cn=1	0.5	SGH07	cn=0	0	MG06	cn=3	2.21	MG06	cn=2	1.16	ZT06	cn=1	0.42	LQ11	cn=0	0.09
DZ01	cn=0	0	DZ07	cn=0	0	JXR02	cn=0	0	SGH04	cn=0	0	DZ01	cn=0	0	ZT11	cn=1	0.57	MG01	cn=0	0.04
ZT08	cn=0	0	LS03	cn=1	0.54	JN06	cn=0	0	SGH08	cn=0	0	DZ07	cn=0	0	ZT08	cn=2	1.31	ZT10	cn=0	0.08
Note : 1. *Copy number detected by PennCNV software for each individual.
2. The unvalidated individuals were marked in red color.
