# Supplementary material for: Population Structure, and Selection Signatures Underlying High-Altitude Adaptation Inferred From Genome-Wide Copy Number Variations in Chinese Indigenous Cattle
Source: Front Genet. 2020 Feb 14;10:1404. doi: 10.3389/fgene.2019.01404 (PMC7033542; doi:10.3389/fgene.2019.01404)
Supplement: Supplementary file 8 [file Table_8.xls]

## Sheet: gene
Table S8 The CNVR overlapping genes in our study were identical or overlapped with those reported in prevous papers.
Genes	Previous studies
IL10RB	Yang et al., 2017
LTN1	Yang et al., 2017
ROBO1	Mei et al., 2019
GBE1	Yang et al., 2017; Mei et al., 2019
EPHA3	Yang et al., 2017; Mei et al., 2019
STX19	Yang et al., 2017
SENP7	Xu et al., 2017
SIDT1	Yang et al., 2017; Mei et al., 2019
STXBP5L	Yang et al., 2017; Mei et al., 2019
SEC22A	Yang et al., 2017
ACAP2	Mei et al., 2019
OPA1	Yang et al., 2017
FGF12	Yang et al., 2017; Mei et al., 2019
OSTN	Yang et al., 2017
LPP	Mei et al., 2019
NLGN1	Xu et al., 2017; Yang et al., 2017; Mei et al., 2019
ECT2	Mei et al., 2019
EIF5A2	Yang et al., 2017
SI	Yang et al., 2017
NMD3	Zhang et al., 2014
RSRC1	Mei et al., 2019
HLTF	Yang et al., 2017
PLSCR1	Mei et al., 2019
SLC9A9	Yang et al., 2017; Mei et al., 2019
KPNA6	Yang et al., 2017
TOPBP1	Yang et al., 2017
UBA5	Yang et al., 2017
NPHP3	Yang et al., 2017
ATP2C1	Yang et al., 2017; Mei et al., 2019
ABCG1	Yang et al., 2017
U2AF1	Mei et al., 2019
CBS	Yang et al., 2017
PTTG1IP	Zhang et al., 2015b
SLC19A1	Yang et al., 2017
COL18A1	Yang et al., 2017
CBR1	Xu et al., 2017; Yang et al., 2017
TBC1D5	Yang et al., 2017
PLCL2	Yang et al., 2017
SATB1	Yang et al., 2017
ARHGEF4	Mei et al., 2019
HS6ST1	Yang et al., 2017
CALCRL	Mei et al., 2019
ATF2	Yang et al., 2017; Mei et al., 2019
OLA1	Yang et al., 2017
DYNC1I2	Yang et al., 2017
PPIG	Yang et al., 2017
FASTKD1	Yang et al., 2017; Mei et al., 2019
CERS6	Mei et al., 2019
STK39	Mei et al., 2019
TANK	Yang et al., 2017
BAZ2B	Mei et al., 2019
GALNT13	Yang et al., 2017; Mei et al., 2019
FMNL2	Zhang et al., 2015b
MBD5	Yang et al., 2017
ARHGAP15	Xu et al., 2017; Yang et al., 2017; Mei et al., 2019
TMEM163	Yang et al., 2017
DPP10	Yang et al., 2017; Mei et al., 2019
CLASP1	Yang et al., 2017; Mei et al., 2019
GLS	Zhang et al., 2015b; Yang et al., 2017
PLCL1	Mei et al., 2019
NBEAL1	Mei et al., 2019
NRP2	Yang et al., 2017; Mei et al., 2019
MAP2	Yang et al., 2017
BARD1	Mei et al., 2019
2019-03-04	Mei et al., 2019
CNOT9	Yang et al., 2017
USP37	Yang et al., 2017
FARSB	Mei et al., 2019
SERPINE2	Mei et al., 2019
PSMD1	Mei et al., 2019
ARMC9	Mei et al., 2019
DIS3L2	Mei et al., 2019
PNRC2	Mei et al., 2019
CDC42	Yang et al., 2017; Mei et al., 2019
ALPL	Yang et al., 2017
KIF17	Yang et al., 2017
ALDH4A1	Yang et al., 2017
RCC2	Yang et al., 2017
MIR2358	Yang et al., 2017
ARHGEF10L	Xu et al., 2017; Yang et al., 2017
PADI4	Yang et al., 2017
ATP13A2	Yang et al., 2017
SRARP	Mei et al., 2019
VSTM2A	Yang et al., 2017
GRB10	Yang et al., 2017
CDK14	Mei et al., 2019
VPS50	Mei et al., 2019
SDHAF3	Yang et al., 2017; Mei et al., 2019
NXPH1	Mei et al., 2019
TMEM106B	Zhang et al., 2014
DGKB	Yang et al., 2017; Mei et al., 2019
AGMO	Zhang et al., 2015a; Yang et al., 2017
TSPAN13	Yang et al., 2017; Mei et al., 2019
SEMA3A	Yang et al., 2017; Mei et al., 2019
CACNA2D1	Xu et al., 2017; Yang et al., 2017; Mei et al., 2019
LOC518526	Mei et al., 2019
PHTF2	Yang et al., 2017
PTPN12	Yang et al., 2017
FGL2	Yang et al., 2017
CCDC146	Yang et al., 2017
ARMC10	Yang et al., 2017; Mei et al., 2019
DNAJC2	Yang et al., 2017
RELN	Zhang et al., 2015a; Yang et al., 2017; Mei et al., 2019
LHFPL3	Zhang et al., 2014; Yang et al., 2017; Mei et al., 2019
NAMPT	Mei et al., 2019
HBP1	Xu et al., 2017; Mei et al., 2019
MIR3432A-1	Mei et al., 2019
TARP	Yang et al., 2017; Mei et al., 2019
2019-09-07	Mei et al., 2019
BBS9	Yang et al., 2017
ZNRF2	Yang et al., 2017
MIR2419	Yang et al., 2017
CREB5	Mei et al., 2019
MIR196B	Yang et al., 2017
HOXA9	Yang et al., 2017
HOXA5	Yang et al., 2017
HOXA10	Yang et al., 2017
FAM221A	Mei et al., 2019
ADAM22	Zhang et al., 2015b
GTPBP10	Yang et al., 2017
ADCY1	Zhang et al., 2014
GCK	Yang et al., 2017
COA1	Mei et al., 2019
SUGCT	Mei et al., 2019
CDK13	Xu et al., 2017
POU6F2	Yang et al., 2017; Mei et al., 2019
KCND2	Zhang et al., 2014; Yang et al., 2017
FEZF1	Yang et al., 2017
CADPS2	Xu et al., 2017; Yang et al., 2017; Mei et al., 2019
GRM8	Mei et al., 2019
ZNF800	Zhang et al., 2015b
TSPAN33	Zhang et al., 2015b
AHCYL2	Yang et al., 2017
MKLN1	Zhang et al., 2015b; Yang et al., 2017; Mei et al., 2019
PLXNA4	Yang et al., 2017; Mei et al., 2019
SLC35B4	Zhang et al., 2014
LOC514257	Yang et al., 2017; Mei et al., 2019
MTPN	Yang et al., 2017; Mei et al., 2019
CLEC5A	Zhang et al., 2014 2015a; Zhang et al., 2015b; Yang et al., 2017
LOC509513	Zhang et al., 2015a; Yang et al., 2017
TPK1	Xu et al., 2017; Yang et al., 2017
SSPO	Zhang et al., 2015b
LRRC61	Yang et al., 2017
LOC511617	Yang et al., 2017
GIMAP7	Yang et al., 2017
KCNH2	Zhang et al., 2015b
NUB1	Yang et al., 2017; Mei et al., 2019
DPP6	Yang et al., 2017; Mei et al., 2019
INSIG1	Yang et al., 2017
UBE3C	Yang et al., 2017
NCAPG2	Mei et al., 2019
PPP1R12A	Yang et al., 2017
LRRIQ1	Mei et al., 2019
POC1B	Yang et al., 2017
NELL2	Zhang et al., 2014; Xu et al., 2017
TMEM117	Xu et al., 2017; Yang et al., 2017; Mei et al., 2019
ADAMTS20	Mei et al., 2019
PDZRN4	Yang et al., 2017
CNTN1	Xu et al., 2017; Mei et al., 2019
SLC2A13	Yang et al., 2017
KIF21A	Yang et al., 2017; Mei et al., 2019
CPNE8	Mei et al., 2019
LOC781146	Zhang et al., 2014, 2015a; Yang et al., 2017
MIRLET7I	Yang et al., 2017
R3HDM2	Mei et al., 2019
SLC41A2	Zhang et al., 2015b; Yang et al., 2017
LARGE1	Xu et al., 2017; Mei et al., 2019
APOL3	Mei et al., 2019
LOC510193	Mei et al., 2019
SYT10	Yang et al., 2017
AMN1	Yang et al., 2017
TMTC1	Mei et al., 2019
ERGIC2	Mei et al., 2019
FAR2	Mei et al., 2019
CCDC91	Xu et al., 2017; Yang et al., 2017; Mei et al., 2019
ARNTL2	Yang et al., 2017; Mei et al., 2019
SOX5	Yang et al., 2017; Mei et al., 2019
RERG	Yang et al., 2017; Mei et al., 2019
GRIN2B	Zhang et al., 2015b
TAS2R46	Yang et al., 2017
T2R65A	Yang et al., 2017
T2R12	Yang et al., 2017
BOTA-T2R10B	Yang et al., 2017
LOC100847738	Zhang et al., 2015a; Xu et al., 2017
LOC100336869	Zhang et al., 2015a; Yang et al., 2017
WC1-12	Yang et al., 2017
WC-7	Zhang et al., 2014, 2015a; Xu et al., 2017; Yang et al., 2017
CD163L1	Zhang et al., 2014, 2015a; Zhang et al., 2015b; Xu et al., 2017; Yang et al., 2017
WC1-8	Zhang et al., 2015a; Xu et al., 2017; Yang et al., 2017; Mei et al., 2019
WC1.3	Zhang et al.,2014, 2015a; Xu et al., 2017; Yang et al., 2017; Mei et al., 2019
BAIAP2L2	Zhang et al., 2014
DDX17	Yang et al., 2017
DMC1	Yang et al., 2017
SGSM3	Zhang et al., 2014
PACSIN2	Yang et al., 2017; Mei et al., 2019
TSPO	Yang et al., 2017
MCAT	Yang et al., 2017
TTLL1	Yang et al., 2017
TTLL12	Yang et al., 2017
PPARA	Yang et al., 2017
ATXN10	Yang et al., 2017
TBC1D22A	Zhang et al., 2014, 2015a; Yang et al., 2017; Mei et al., 2019
GRAMD4	Zhang et al., 2015b
FAM19A5	Yang et al., 2017
HDAC10	Yang et al., 2017
SCO2	Yang et al., 2017
LMF2	Yang et al., 2017
ODF3B	Yang et al., 2017
MAPK11	Yang et al., 2017
NCAPH2	Yang et al., 2017
MIOX	Yang et al., 2017
PLXNB2	Yang et al., 2017
MAPK12	Yang et al., 2017
SELENOO	Yang et al., 2017
ADM2	Yang et al., 2017
CRELD2	Yang et al., 2017
PANX2	Yang et al., 2017
RASGEF1C	Zhang et al., 2015b; Yang et al., 2017; Mei et al., 2019
ADAMTS2	Yang et al., 2017; Mei et al., 2019
CERS1	Yang et al., 2017
PGPEP1	Zhang et al., 2015b
AP1M1	Zhang et al., 2014
PPAN	Yang et al., 2017
P2RY11	Yang et al., 2017
EIF3G	Yang et al., 2017
ICAM5	Yang et al., 2017
RAVER1	Yang et al., 2017
YIPF2	Yang et al., 2017
TMED1	Yang et al., 2017
DNM2	Yang et al., 2017
ECSIT	Yang et al., 2017
CDC42SE2	Yang et al., 2017
ADAMTS19	Yang et al., 2017
MEGF10	Mei et al., 2019
SNX24	Mei et al., 2019
SNX2	Yang et al., 2017
COMMD10	Yang et al., 2017
DAZAP1	Zhang et al., 2014
C7H19orf24	Zhang et al., 2014
GAMT	Zhang et al., 2014
RPS15	Zhang et al., 2014
NDUFS7	Zhang et al., 2014
EFNA2	Yang et al., 2017
MBD3	Zhang et al., 2014
ATP8B3	Yang et al., 2017
REXO1	Yang et al., 2017
CSNK1G2	Yang et al., 2017
SCAMP4	Yang et al., 2017
ABHD17A	Yang et al., 2017
AFF4	Mei et al., 2019
CAMLG	Yang et al., 2017
SEC24A	Yang et al., 2017
C7H5orf24	Yang et al., 2017
SPOCK1	Yang et al., 2017
PCDHA13	Yang et al., 2017
PCDHGA8	Yang et al., 2017
PCDHGA2	Yang et al., 2017
PCDHGB4	Yang et al., 2017
PPP2R2B	Mei et al., 2019
LOC777593	Mei et al., 2019
ARHGEF37	Mei et al., 2019
CLINT1	Yang et al., 2017
UBLCP1	Yang et al., 2017
ZCCHC9	Mei et al., 2019
SSBP2	Xu et al., 2017
RASA1	Yang et al., 2017
CETN3	Yang et al., 2017
ERAP1	Yang et al., 2017
CHD1	Yang et al., 2017
FAM174A	Yang et al., 2017
MIR2465	Zhang et al., 2014
FER	Yang et al., 2017; Mei et al., 2019
MAN2A1	Yang et al., 2017; Mei et al., 2019
COL4A3BP	Mei et al., 2019
AP3B1	Xu et al., 2017
SCAMP1	Yang et al., 2017
ERO1A	Mei et al., 2019
DENND4A	Yang et al., 2017
LRRC49	Mei et al., 2019
GPR176	Xu et al., 2017
BUB1B	Mei et al., 2019
CDKL1	Mei et al., 2019
ATL1	Mei et al., 2019
FRMD6	Mei et al., 2019
ZNF609	Yang et al., 2017
MNS1	Mei et al., 2019
UNC13C	Yang et al., 2017; Mei et al., 2019
DDHD1	Yang et al., 2017
ARID4A	Yang et al., 2017
JKAMP	Mei et al., 2019
KCNH5	Mei et al., 2019
SYNE2	Zhang et al., 2015b
FUT8	Mei et al., 2019
EML5	Mei et al., 2019
CTDSPL2	Yang et al., 2017
CASC4	Yang et al., 2017
B2M	Yang et al., 2017
TDRD3	Mei et al., 2019
DIAPH3	Yang et al., 2017; Mei et al., 2019
PCDH17	Mei et al., 2019
ITM2B	Yang et al., 2017
LHFPL6	Zhang et al., 2015a
TRPC4	Zhang et al., 2015b
ATP8A2	Xu et al., 2017; Yang et al., 2017; Mei et al., 2019
C1QTNF9	Zhang et al., 2014, 2015a
TNFRSF19	Zhang et al., 2014
KLHL1	Yang et al., 2017; Mei et al., 2019
TBC1D4	Mei et al., 2019
UCHL3	Yang et al., 2017
MYCBP2	Yang et al., 2017
GPC5	Yang et al., 2017; Mei et al., 2019
GPC6	Yang et al., 2017
MIR3141	Yang et al., 2017
HS6ST3	Yang et al., 2017
RAP2A	Zhang et al., 2015b
ITGBL1	Zhang et al., 2015b; Mei et al., 2019
STK24	Zhang et al., 2015b; Mei et al., 2019
BIVM	Mei et al., 2019
FAM155A	Xu et al., 2017; Yang et al., 2017; Mei et al., 2019
COL4A1	Yang et al., 2017
F10	Yang et al., 2017
CHAMP1	Yang et al., 2017
RASA3	Yang et al., 2017
F7	Yang et al., 2017
TUBGCP3	Yang et al., 2017
CDC16	Yang et al., 2017
MIR2303	Yang et al., 2017
GRIA4	Xu et al., 2017; Yang et al., 2017; Mei et al., 2019
CASP4	Yang et al., 2017
DCUN1D5	Yang et al., 2017
TRPC6	Zhang et al., 2014; Yang et al., 2017
CNTN5	Zhang et al., 2014, 2015a; Xu et al., 2017; Yang et al., 2017
GUCY1A2	Yang et al., 2017; Mei et al., 2019
DDX10	Yang et al., 2017; Mei et al., 2019
RDX	Yang et al., 2017
SIK2	Yang et al., 2017; Mei et al., 2019
UPK2	Mei et al., 2019
ARHGEF12	Yang et al., 2017; Mei et al., 2019
GRIK4	Yang et al., 2017
SOX6	Yang et al., 2017
GALNT18	Xu et al., 2017; Mei et al., 2019
SBF2	Mei et al., 2019
SWAP70	Zhang et al., 2015b
LOC506989	Zhang et al., 2014; Xu et al., 2017; Yang et al., 2017
LOC100125776	Zhang et al., 2014; Yang et al., 2017
LOC530354	Zhang et al., 2014; Yang et al., 2017
MRPL17	Zhang et al., 2014; Yang et al., 2017
TPP1	Zhang et al., 2014
TRIM5	Xu et al., 2017; Yang et al., 2017
LOC616948	Yang et al., 2017
LOC618803	Zhang et al., 2014; Yang et al., 2017
LOC100847801	Zhang et al., 2014; Yang et al., 2017
LOC785144	Zhang et al., 2014, 2015a; Yang et al., 2017
P2RY6	Zhang et al., 2014
CAPN5	Yang et al., 2017
METTL15	Xu et al., 2017
DNAJC24	Yang et al., 2017
ELP4	Mei et al., 2019
PDHX	Yang et al., 2017
HSD17B12	Zhang et al., 2014; Mei et al., 2019
ALX4	Yang et al., 2017
EXT2	Yang et al., 2017
AMBRA1	Yang et al., 2017
MDK	Yang et al., 2017
CHRM4	Yang et al., 2017
DGKZ	Yang et al., 2017
ATG13	Yang et al., 2017
LRP4	Yang et al., 2017
NUP160	Mei et al., 2019
LOC519282	Zhang et al., 2014, 2015a; Yang et al., 2017
OR4D9	Zhang et al., 2014
MS4A13	Yang et al., 2017
MIR6519	Yang et al., 2017
LOC790886	Zhang et al., 2014; Xu et al., 2017; Mei et al., 2019
CFH	Zhang et al., 2014, 2015a; Xu et al., 2017; Yang et al., 2017; Mei et al., 2019
UCHL5	Zhang et al., 2015b
BRINP3	Xu et al., 2017
IARS2	Yang et al., 2017
DISP1	Yang et al., 2017
AUH	Yang et al., 2017; Mei et al., 2019
SMYD3	Mei et al., 2019
EFCAB2	Mei et al., 2019
AKT3	Mei et al., 2019
PLD5	Mei et al., 2019
EXO1	Yang et al., 2017; Mei et al., 2019
RGS7	Xu et al., 2017; Mei et al., 2019
KIFAP3	Yang et al., 2017; Mei et al., 2019
DNM3	Yang et al., 2017
DFFB	Yang et al., 2017
MIR2320	Yang et al., 2017
C16H1orf174	Yang et al., 2017
ARHGEF16	Yang et al., 2017
MIR551A	Yang et al., 2017
PEX10	Yang et al., 2017
TNFRSF4	Yang et al., 2017
MRPL20	Yang et al., 2017
MIR200B	Yang et al., 2017
MIR429	Yang et al., 2017
ISG15	Yang et al., 2017
ACAP3	Zhang et al., 2015b
VWA1	Yang et al., 2017
GNB1	Yang et al., 2017
DVL1	Yang et al., 2017
UBE2J2	Yang et al., 2017
GABRD	Yang et al., 2017
HES5	Yang et al., 2017
FAAP20	Yang et al., 2017
TMEM240	Yang et al., 2017
SDF4	Yang et al., 2017
MMEL1	Yang et al., 2017
ANKRD65	Yang et al., 2017
MXRA8	Yang et al., 2017
CPTP	Yang et al., 2017
CCNL2	Yang et al., 2017
AURKAIP1	Yang et al., 2017
TMEM88B	Yang et al., 2017
SSU72	Yang et al., 2017
RER1	Yang et al., 2017
TNFRSF18	Yang et al., 2017
PANK4	Yang et al., 2017
ATAD3A	Yang et al., 2017
MIR200A	Yang et al., 2017
MIR2896	Yang et al., 2017
QSOX1	Zhang et al., 2015b
RNASEL	Mei et al., 2019
HMCN1	Yang et al., 2017; Mei et al., 2019
PLA2G4A	Zhang et al., 2015b; Mei et al., 2019
GPR37L1	Yang et al., 2017
PTPN7	Yang et al., 2017
CRB1	Mei et al., 2019
PTPRC	Yang et al., 2017
TMEM9	Zhang et al., 2015b
TLL1	Xu et al., 2017; Yang et al., 2017
RNF175	Yang et al., 2017
ARFIP1	Yang et al., 2017
NR3C2	Yang et al., 2017; Mei et al., 2019
EDNRA	Yang et al., 2017
SLC10A7	Mei et al., 2019
ANAPC10	Zhang et al., 2014; Zhang et al., 2015b
GYPA	Yang et al., 2017
GYPB	Yang et al., 2017
PRAME	Yang et al., 2017; Mei et al., 2019
FSTL5	Yang et al., 2017; Mei et al., 2019
ULBP3	Zhang et al., 2014, 2015a; Xu et al., 2017; Mei et al., 2019
RAPGEF2	Yang et al., 2017; Mei et al., 2019
GLRB	Yang et al., 2017; Mei et al., 2019
GRIA2	Yang et al., 2017; Mei et al., 2019
ULK1	Yang et al., 2017
HSFY2	Yang et al., 2017
ZNF280BY	Xu et al., 2017
RILPL1	Yang et al., 2017
KSR2	Zhang et al., 2014; Zhang et al., 2015b
MED13L	Yang et al., 2017
OAS1Z	Zhang et al., 2014, 2015a
OAS1X	Zhang et al., 2014, 2015a; Yang et al., 2017
MVK	Zhang et al., 2014
MTMR3	Yang et al., 2017
OSBP2	Yang et al., 2017
LOC100297192	Zhang et al., 2015a; Xu et al., 2017; Yang et al., 2017; Mei et al., 2019
IGLL1	Zhang et al., 2014, 2015a; Xu et al., 2017; Yang et al., 2017; Mei et al., 2019
THAP7	Yang et al., 2017
AIFM3	Yang et al., 2017
PRODH	Zhang et al., 2014; Yang et al., 2017
MED15	Zhang et al., 2014; Yang et al., 2017
DDT	Yang et al., 2017
CCDC116	Yang et al., 2017
ZNF74	Yang et al., 2017
GSTT2	Yang et al., 2017
PPIL2	Zhang et al., 2014; Yang et al., 2017
RANBP1	Zhang et al., 2015b; Yang et al., 2017
GGT5	Yang et al., 2017
GSTT4	Yang et al., 2017
SERPIND1	Yang et al., 2017
SLC25A1	Yang et al., 2017
YPEL1	Zhang et al., 2014; Yang et al., 2017
RSPH14	Yang et al., 2017
SMPD4	Zhang et al., 2014; Yang et al., 2017
ARVCF	Yang et al., 2017
COMT	Yang et al., 2017
CLDN5	Yang et al., 2017
CDC45	Yang et al., 2017
DGCR2	Yang et al., 2017
UPB1	Yang et al., 2017
VPREB1	Yang et al., 2017
GSTT1	Yang et al., 2017
MIR1306	Yang et al., 2017
PI4KA	Yang et al., 2017
SPECC1L	Yang et al., 2017
MIR301B	Zhang et al., 2014; Yang et al., 2017
GGT1	Yang et al., 2017
YDJC	Yang et al., 2017
DGCR6L	Yang et al., 2017
SLC7A4	Yang et al., 2017
TUBA3E	Yang et al., 2017
DGCR8	Yang et al., 2017
TXNRD2	Yang et al., 2017
TSSK1B	Yang et al., 2017
C17H22orf39	Yang et al., 2017
SNRPD3	Yang et al., 2017
LOC531152	Yang et al., 2017
GUCD1	Yang et al., 2017
UBE2L3	Yang et al., 2017
MZT2B	Yang et al., 2017
HIC2	Yang et al., 2017
GNB1L	Yang et al., 2017
MIF	Yang et al., 2017
TANGO2	Yang et al., 2017
ZNF280A	Zhang et al., 2014; Yang et al., 2017
SNAP29	Yang et al., 2017
ZNF280B	Zhang et al., 2014; Yang et al., 2017
LZTR1	Yang et al., 2017
SDF2L1	Yang et al., 2017
MAPK1	Zhang et al., 2015b; Yang et al., 2017
TOP3B	Yang et al., 2017
KLHL22	Yang et al., 2017
SLC2A11	Yang et al., 2017
SUSD2	Yang et al., 2017
MIR185	Yang et al., 2017
MIR2323	Yang et al., 2017
MIR2893	Yang et al., 2017
MIR130B	Zhang et al., 2014; Yang et al., 2017
STXBP4	Yang et al., 2017
LOC513767	Yang et al., 2017
PCTP	Yang et al., 2017
MSI2	Yang et al., 2017
TEX14	Yang et al., 2017
ASIC2	Yang et al., 2017; Mei et al., 2019
SUZ12	Yang et al., 2017
NF1	Zhang et al., 2015b; Xu et al., 2017
NOS2	Zhang et al., 2015b; Mei et al., 2019
LOC783508	Xu et al., 2017
PIGS	Zhang et al., 2014
SPAG5	Zhang et al., 2014
ALDOC	Zhang et al., 2014
PAFAH1B1	Yang et al., 2017
SPATA22	Yang et al., 2017
UBE2G1	Yang et al., 2017
ELAC2	Yang et al., 2017
PIGL	Mei et al., 2019
TOM1L2	Zhang et al., 2015b; Yang et al., 2017
MED9	Yang et al., 2017
ATPAF2	Yang et al., 2017
DRC3	Yang et al., 2017
GID4	Yang et al., 2017
SREBF1	Zhang et al., 2015b; Yang et al., 2017
ALKBH5	Zhang et al., 2015b
RASD1	Yang et al., 2017
DRG2	Yang et al., 2017
PEMT	Yang et al., 2017
NR1D1	Yang et al., 2017
KRT17	Yang et al., 2017
NSF	Mei et al., 2019
TANC2	Yang et al., 2017
LOC751574	Xu et al., 2017; Yang et al., 2017
MIR2345	Yang et al., 2017
RPTOR	Zhang et al., 2015b; Mei et al., 2019
RBFOX3	Zhang et al., 2014, 2015a; Yang et al., 2017; Mei et al., 2019
TMC6	Yang et al., 2017
MIR2348	Yang et al., 2017
H3F3B	Zhang et al., 2014
UNK	Yang et al., 2017
HID1	Zhang et al., 2015a; Yang et al., 2017
OTOP3	Zhang et al., 2014, 2015a; Yang et al., 2017
OTOP2	Zhang et al., 2014, 2015a; Yang et al., 2017
TMEM104	Yang et al., 2017
SLC9A3R1	Yang et al., 2017
GRIN2C	Zhang et al., 2015b
NAT9	Yang et al., 2017
RAB37	Yang et al., 2017
TTYH2	Zhang et al., 2015b
PRKCA	Yang et al., 2017; Mei et al., 2019
SLC4A7	Yang et al., 2017
AZI2	Yang et al., 2017; Mei et al., 2019
CMC1	Mei et al., 2019
GADL1	Zhang et al., 2014
GPD1L	Yang et al., 2017
MLH1	Mei et al., 2019
SLC25A38	Yang et al., 2017
KIF15	Zhang et al., 2015a; Yang et al., 2017
GRM7	Zhang et al., 2014; Yang et al., 2017; Mei et al., 2019
CHL1	Mei et al., 2019
FAM19A1	Yang et al., 2017; Mei et al., 2019
THOC7	Yang et al., 2017
PTPRG	Zhang et al., 2014; Mei et al., 2019
FHIT	Zhang et al., 2014; Yang et al., 2017; Mei et al., 2019
ERC2	Xu et al., 2017; Mei et al., 2019
PRKAR2A	Zhang et al., 2014; Mei et al., 2019
SCAP	Mei et al., 2019
ATG7	Xu et al., 2017; Mei et al., 2019
TMEM43	Mei et al., 2019
ACAD9	Yang et al., 2017
EFCC1	Yang et al., 2017
NUP210	Zhang et al., 2015b; Yang et al., 2017
ISY1	Yang et al., 2017
IQSEC1	Yang et al., 2017
RUVBL1	Yang et al., 2017
EEFSEC	Yang et al., 2017
SEC61A1	Yang et al., 2017
CHCHD6	Yang et al., 2017
MGLL	Zhang et al., 2015b; Yang et al., 2017; Mei et al., 2019
ABTB1	Yang et al., 2017
NTN3	Zhang et al., 2014; Yant et al., 2017
NME4	Zhang et al., 2014
HAGHL	Yang et al., 2017
ARHGDIG	Zhang et al., 2014; Zhang et al., 2015b; Yang et al., 2017
NME3	Yang et al., 2017
MRPS34	Yang et al., 2017
CHTF18	Yang et al., 2017
AMDHD2	Yang et al., 2017
MRPL28	Zhang et al., 2014; Yang et al., 2017
MAPK8IP3	Yang et al., 2017
AXIN1	Zhang et al., 2014; Zhang et al., 2015b; Yang et al., 2017; Mei et al., 2019
SLC9A3R2	Zhang et al., 2014; Zhang et al., 2015b; Yang et al., 2017
WDR24	Yang et al., 2017
RNPS1	Yang et al., 2017
METTL26	Yang et al., 2017
FAM173A	Yang et al., 2017
DNASE1L2	Yang et al., 2017
PDIA2	Zhang et al., 2014; Zhang et al., 2015b; Yang et al., 2017
LOC777692	Yang et al., 2017
HBM	Zhang et al., 2014; Yang et al., 2017
UBE2I	Yang et al., 2017
KCTD5	Zhang et al., 2014
LOC786948	Yang et al., 2017
POLR3K	Zhang et al., 2014; Yang et al., 2017
LOC516108	Yang et al., 2017
ATP6V0C	Yang et al., 2017
HAGH	Yang et al., 2017
LUC7L	Zhang et al., 2014; Yang et al., 2017
MIR2382	Yang et al., 2017
CRAMP1	Yang et al., 2017
LMF1	Zhang et al., 2015b; Yang et al., 2017
HBQ1	Zhang et al., 2014; Yang et al., 2017
RAB40C	Yang et al., 2017
ABCA3	Yang et al., 2017
TMEM204	Zhang et al., 2014; Yang et al., 2017
STUB1	Yang et al., 2017
RHBDF1	Zhang et al., 2014; Yang et al., 2017
MLST8	Yang et al., 2017
METRN	Yang et al., 2017
HBA	Zhang et al., 2014; Yang et al., 2017
WFIKKN1	Yang et al., 2017
DECR2	Zhang et al., 2014
PGP	Yang et al., 2017
MSLN	Yang et al., 2017
NTHL1	Zhang et al., 2014, 2015a; Zhang et al., 2015b
IGFALS	Yang et al., 2017
CLCN7	Zhang et al., 2014; Zhang et al., 2015b; Yang et al., 2017
GNPTG	Yang et al., 2017
RHOT2	Yang et al., 2017
TSR3	Yang et al., 2017
C25H16orf91	Zhang et al., 2014; Yang et al., 2017
SPSB3	Yang et al., 2017
NUBP2	Yang et al., 2017
FAHD1	Yang et al., 2017
TEKT4	Yang et al., 2017
FAM234A	Yang et al., 2017
CCNF	Zhang et al., 2014; Yang et al., 2017
TBC1D24	Yang et al., 2017
TPSB2	Yang et al., 2017
RPUSD1	Yang et al., 2017
SNRNP25	Zhang et al., 2014; Yang et al., 2017
GNG13	Yang et al., 2017
NPRL3	Zhang et al., 2014; Yang et al., 2017
RGS11	Zhang et al., 2014; Zhang et al., 2015b; Yang et al., 2017
TMEM8A	Zhang et al., 2014; Yang et al., 2017
E4F1	Yang et al., 2017
MIR1225	Zhang et al., 2014, 2015a
MIR940	Yang et al., 2017
MIR1842	Yang et al., 2017
CREBBP	Zhang et al., 2014; Mei et al., 2019
VASN	Yang et al., 2017
GLIS2	Yang et al., 2017
MGRN1	Yang et al., 2017
UBALD1	Yang et al., 2017
RBFOX1	Zhang et al., 2015b; Yang et al., 2017; Mei et al., 2019
ATF7IP2	Yang et al., 2017
SNX29	Zhang et al., 2015a; Yang et al., 2017; Mei et al., 2019
C25H16orf45	Mei et al., 2019
LYRM1	Yang et al., 2017
HS3ST2	Yang et al., 2017; Mei et al., 2019
CALN1	Yang et al., 2017
MDH2	Zhang et al., 2014, 2015a
GIGYF1	Zhang et al., 2014
TRRAP	Yang et al., 2017
BRI3	Zhang et al., 2015b
FSCN1	Zhang et al., 2015b
RNF216	Zhang et al., 2015b; Mei et al., 2019
ACTB	Zhang et al., 2015b
PDGFA	Yang et al., 2017
MAFK	Zhang et al., 2014, 2015a; Yang et al., 2017
TMEM184A	Zhang et al., 2014, 2015a; Yang et al., 2017
MICALL2	Zhang et al., 2014, 2015a; Xu et al., 2017; Yang et al., 2017
PSMG3	Zhang et al., 2014, 2015a; Yang et al., 2017
PRKAR1B	Yang et al., 2017
C25H7orf50	Yang et al., 2017
ZFAND2A	Yang et al., 2017
ADAP1	Yang et al., 2017
GET4	Yang et al., 2017
GPR146	Yang et al., 2017
ELFN1	Yang et al., 2017
COX19	Yang et al., 2017
GRIFIN	Yang et al., 2017
LFNG	Yang et al., 2017
CHST12	Yang et al., 2017
EIF3B	Yang et al., 2017
UNCX	Yang et al., 2017
SNX8	Zhang et al., 2014; Zhang et al., 2015b; Yang et al., 2017
INTS1	Zhang et al., 2014, 2015a; Yang et al., 2017
BRAT1	Yang et al., 2017
MAD1L1	Zhang et al., 2015b; Yang et al., 2017; Mei et al., 2019
MRM2	Yang et al., 2017
MIR2389	Yang et al., 2017
MIR339A	Yang et al., 2017
VSTM5	Zhang et al., 2014; Mei et al., 2019
NAALAD2	Mei et al., 2019
TRIM64	Zhang et al., 2014
ME3	Yang et al., 2017
MIR2285K-4	Mei et al., 2019
LUZP2	Xu et al., 2017; Yang et al., 2017; Mei et al., 2019
PRMT3	Yang et al., 2017
LOC787625	Yang et al., 2017
LOC788573	Zhang et al., 2014, 2015a
ST3GAL4	Mei et al., 2019
KIRREL3	Yang et al., 2017
NTM	Yang et al., 2017; Mei et al., 2019
OPCML	Yang et al., 2017; Mei et al., 2019
MIR584-7	Yang et al., 2017
MGC157408	Mei et al., 2019
MGC157405	Yang et al., 2017
PAG1	Yang et al., 2017
PAG19	Yang et al., 2017
PAG17	Yang et al., 2017
PAG16	Zhang et al., 2014, 2015a; Xu et al., 2017; Yang et al., 2017
PLA2G16	Zhang et al., 2015b
LOC618367	Zhang et al., 2014, 2015a; Yang et al., 2017
OTUB1	Yang et al., 2017
ATG2A	Yang et al., 2017
EHD1	Yang et al., 2017
MIR194-2	Yang et al., 2017
MIR192	Yang et al., 2017
MIR2408	Yang et al., 2017
RCE1	Yang et al., 2017
LRFN4	Yang et al., 2017
PC	Yang et al., 2017
CPT1A	Yang et al., 2017
FADD	Zhang et al., 2015b
RASSF7	Yang et al., 2017
TSPAN32	Xu et al., 2017; Yang et al., 2017
HRAS	Yang et al., 2017
NADSYN1	Zhang et al., 2015b
PIDD1	Yang et al., 2017
KCNQ1	Yang et al., 2017; Mei et al., 2019
IRF7	Yang et al., 2017
MIR210	Yang et al., 2017
IFITM1	Yang et al., 2017
IFITM3	Yang et al., 2017
ASCL2	Yang et al., 2017
CHID1	Yang et al., 2017
IGF2	Yang et al., 2017
MIR2410	Yang et al., 2017
TNNI2	Yang et al., 2017
TNNT3	Yang et al., 2017
CDHR5	Yang et al., 2017
NUP54	Mei et al., 2019
MOB2	Yang et al., 2017
PHRF1	Yang et al., 2017
MRPL23	Yang et al., 2017
NAP1L4	Xu et al., 2017
TSPAN4	Yang et al., 2017
CD151	Yang et al., 2017
CEND1	Yang et al., 2017
PNPLA2	Yang et al., 2017
LSP1	Yang et al., 2017
SLC25A22	Yang et al., 2017
TMEM80	Yang et al., 2017
TALDO1	Yang et al., 2017
RPLP2	Yang et al., 2017
POLR2L	Yang et al., 2017
MIR483	Yang et al., 2017
H19	Yang et al., 2017
MPC2	Yang et al., 2017; Mei et al., 2019
DCAF6	Yang et al., 2017
GPA33	Mei et al., 2019
DUSP27	Yang et al., 2017
DDR2	Yang et al., 2017
NOS1AP	Zhang et al., 2014; Mei et al., 2019
ITLN2	Zhang et al., 2014, 2015a; Xu et al., 2017
CD1D	Yang et al., 2017
ASH1L	Yang et al., 2017; Mei et al., 2019
DAP3	Yang et al., 2017
SLC39A1	Zhang et al., 2014
HORMAD1	Yang et al., 2017
CTSS	Yang et al., 2017
MGC134040	Zhang et al., 2014, 2015a; Yang et al., 2017
MAN1A2	Yang et al., 2017; Mei et al., 2019
MAGI3	Yang et al., 2017
KCND3	Mei et al., 2019
COL11A1	Xu et al., 2017; Yang et al., 2017; Mei et al., 2019
OLFM3	Zhang et al., 2015b; Yang et al., 2017; Mei et al., 2019
AGL	Xu et al., 2017; Mei et al., 2019
DPYD	Xu et al., 2017
PTBP2	Yang et al., 2017
GLMN	Zhang et al., 2015b
ZNF644	Yang et al., 2017; Mei et al., 2019
GBP5	Zhang et al., 2015b; Yang et al., 2017
GBP6	Zhang et al., 2014, 2015a; Xu et al., 2017; Yang et al., 2017; Mei et al., 2019
GBP4	Zhang et al., 2014, 2015a; Zhang et al., 2015b; Xu et al., 2017; Yang et al., 2017
ODF2L	Zhang et al., 2014
CTBS	Yang et al., 2017; Mei et al., 2019
PRKACB	Mei et al., 2019
ADGRL2	Xu et al., 2017; Yang et al., 2017; Mei et al., 2019
USP33	Yang et al., 2017
NEGR1	Yang et al., 2017; Mei et al., 2019
LRRC7	Xu et al., 2017
SERBP1	Mei et al., 2019
IL12RB2	Mei et al., 2019
PDE4B	Yang et al., 2017
MGC137454	Yang et al., 2017; Mei et al., 2019
LEPR	Xu et al., 2017
EFCAB7	Yang et al., 2017
DOCK7	Mei et al., 2019
PATJ	Zhang et al., 2015a; Mei et al., 2019
C8A	Zhang et al., 2014
SPATA6	Xu et al., 2017; Mei et al., 2019
STIL	Yang et al., 2017
CYP4A11	Zhang et al., 2014 2015a; Yang et al., 2017
SCMH1	Zhang et al., 2015b; Xu et al., 2017; Yang et al., 2017
NCDN	Zhang et al., 2015b
IQCA1	Zhang et al., 2014, 2015a; Zhang et al., 2015b; Xu et al., 2017; Yang et al., 2017
LRRFIP1	Mei et al., 2019
SCLY	Yang et al., 2017
ESPNL	Yang et al., 2017
NDUFA10	Yang et al., 2017
PDCD1	Yang et al., 2017
COPS9	Yang et al., 2017
AGXT	Yang et al., 2017
PPP1R7	Yang et al., 2017
OTOS	Yang et al., 2017
MTERF4	Yang et al., 2017
ING5	Yang et al., 2017
ATG4B	Yang et al., 2017
THAP4	Yang et al., 2017
D2HGDH	Yang et al., 2017
BOK	Yang et al., 2017
STK25	Yang et al., 2017
DTYMK	Yang et al., 2017
MIR149	Yang et al., 2017
NPY1R	Yang et al., 2017
QRFPR	Yang et al., 2017
PDE5A	Zhang et al., 2015a; Xu et al., 2017; Yang et al., 2017
NDST4	Xu et al., 2017; Yang et al., 2017
CAMK2D	Zhang et al., 2014; Yang et al., 2017
RAP1GDS1	Yang et al., 2017
CCSER1	Xu et al., 2017; Yang et al., 2017; Mei et al., 2019
MMRN1	Yang et al., 2017
LCORL	Yang et al., 2017
GBA3	Mei et al., 2019
TBC1D19	Mei et al., 2019
PCDH7	Mei et al., 2019
GABRG1	Yang et al., 2017
FRYL	Yang et al., 2017
LNX1	Mei et al., 2019
KIT	Xu et al., 2017; Yang et al., 2017
EXOC1	Mei et al., 2019
ADGRL3	Yang et al., 2017; Mei et al., 2019
TECRL	Yang et al., 2017; Mei et al., 2019
ADAMTS3	Zhang et al., 2015b; Mei et al., 2019
MTHFD2L	Xu et al., 2017
USO1	Mei et al., 2019
BMP2K	Yang et al., 2017
CFAP299	Xu et al., 2017; Mei et al., 2019
PTPN13	Yang et al., 2017; Mei et al., 2019
ACOX3	Yang et al., 2017
NSG1	Yang et al., 2017; Mei et al., 2019
LRPAP1	Yang et al., 2017
HGFAC	Yang et al., 2017
ZBTB49	Yang et al., 2017
NOP14	Yang et al., 2017
MFSD10	Yang et al., 2017
ADD1	Yang et al., 2017
MIR2450A	Mei et al., 2019
MIR2450B	Mei et al., 2019
MIR2450D	Mei et al., 2019
HAUS3	Yang et al., 2017
MXD4	Yang et al., 2017
FGFR3	Yang et al., 2017
DGKQ	Yang et al., 2017
TMEM175	Yang et al., 2017
SPON2	Yang et al., 2017
TACC3	Yang et al., 2017; Mei et al., 2019
PDE6B	Yang et al., 2017
FGFRL1	Yang et al., 2017
PIGG	Zhang et al., 2015b; Yang et al., 2017
GAK	Yang et al., 2017
MIR2449	Yang et al., 2017
AFAP1	Zhang et al., 2014; Yang et al., 2017
MFSD14B	Xu et al., 2017; Yang et al., 2017; Mei et al., 2019
CLCN3	Yang et al., 2017
GALNTL6	Zhang et al., 2014, 2015a; Zhang et al., 2015b; Xu et al., 2017; Yang et al., 2017; Mei et al., 2019
MSRA	Yang et al., 2017
MIR2285M-5	Xu et al., 2017; Yang et al., 2017; Mei et al., 2019
MOB3B	Yang et al., 2017
IFT74	Zhang et al., 2015b; Yang et al., 2017; Mei et al., 2019
PLAA	Yang et al., 2017
LRRC19	Yang et al., 2017
CAAP1	Yang et al., 2017
IFNAC	Yang et al., 2017
IFNAH	Yang et al., 2017; Mei et al., 2019
KIAA1797	Mei et al., 2019
MPDZ	Yang et al., 2017
RCL1	Yang et al., 2017
PGM5	Zhang et al., 2014, 2015a; Xu et al., 2017
PTAR1	Yang et al., 2017
GNA14	Xu et al., 2017; Yang et al., 2017
GNAQ	Xu et al., 2017; Yang et al., 2017; Mei et al., 2019
ZCCHC7	Zhang et al., 2014; Yang et al., 2017
NTRK2	Mei et al., 2019
DAPK1	Yang et al., 2017
FANCC	Yang et al., 2017
LOC787410	Mei et al., 2019
ROR2	Xu et al., 2017; Mei et al., 2019
SEMA4D	Yang et al., 2017; Mei et al., 2019
SPIN1	Mei et al., 2019
LOC534155	Yang et al., 2017
HSDL2	Zhang et al., 2014, 2015a; Mei et al., 2019
ORM1	Zhang et al., 2014, 2015a; Zhang et al., 2015b; Yang et al., 2017
COL27A1	Zhang et al., 2015a; Yang et al., 2017
PHF19	Yang et al., 2017
TRAF1	Yang et al., 2017
MIR450B	Yang et al., 2017
B3GAT2	Xu et al., 2017
COX7A2	Yang et al., 2017
SENP6	Mei et al., 2019
MYO6	Zhang et al., 2015b
PGM3	Zhang et al., 2014
ME1	Mei et al., 2019
RWDD2A	Zhang et al., 2014
SNAP91	Zhang et al., 2014; Mei et al., 2019
HINT3	Yang et al., 2017
TRMT11	Yang et al., 2017
TPD52L1	Mei et al., 2019
HS3ST5	Yang et al., 2017
ATG5	Yang et al., 2017
PRDM1	Yang et al., 2017
GRIK2	Zhang et al., 2015b; Yang et al., 2017; Mei et al., 2019
ASCC3	Yang et al., 2017; Mei et al., 2019
USP45	Yang et al., 2017
COQ3	Yang et al., 2017
PNISR	Yang et al., 2017
MMS22L	Xu et al., 2017
EPHA7	Yang et al., 2017
RARS2	Mei et al., 2019
SNX14	Yang et al., 2017
MRAP2	Yang et al., 2017
THEMIS	Mei et al., 2019
PTPRK	Xu et al., 2017; Yang et al., 2017; Mei et al., 2019
ENPP3	Zhang et al., 2014
TAAR6	Yang et al., 2017
ADGB	Xu et al., 2017
STXBP5	Xu et al., 2017
RGS17	Yang et al., 2017; Mei et al., 2019
TMEM242	Mei et al., 2019
SLC22A1	Mei et al., 2019
PRKN	Mei et al., 2019
PACRG	Xu et al., 2017
RPS6KA2	Yang et al., 2017
FGFR1OP	Yang et al., 2017
UNC93A	Yang et al., 2017
TTLL2	Yang et al., 2017
LOC788572	Yang et al., 2017
THBS2	Xu et al., 2017; Yang et al., 2017
TCTE3	Mei et al., 2019
ERMARD	Yang et al., 2017
MERTK	Xu et al., 2017; Yang et al., 2017
NPHP1	Yang et al., 2017
DUSP2	Yang et al., 2017
MGAT4A	Yang et al., 2017
SLC10A6	Yang et al., 2017
TBC1D8	Zhang et al., 2015a; Zhang et al., 2015b
SFXN5	Zhang et al., 2014; Xu et al., 2017
DYSF	Yang et al., 2017; Mei et al., 2019
ZNF638	Yang et al., 2017
BIRC6	Yang et al., 2017; Mei et al., 2019
MAP4K3	Yang et al., 2017
EML4	Mei et al., 2019
SLC3A1	Yang et al., 2017
CAMKMT	Mei et al., 2019
SRBD1	Mei et al., 2019
MSH2	Xu et al., 2017; Yang et al., 2017
NRXN1	Xu et al., 2017; Yang et al., 2017; Mei et al., 2019
ASB3	Zhang et al., 2014, 2015a; Xu et al., 2017; Mei et al., 2019
EML6	Mei et al., 2019
CTNNA2	Yang et al., 2017; Zhang et al., 2015b; Mei et al., 2019
WDPCP	Mei et al., 2019
SPDYA	Mei et al., 2019
PPP1CB	Yang et al., 2017
WDR43	Yang et al., 2017
ATAD2B	Yang et al., 2017
NBAS	Mei et al., 2019
DAB2IP	Yang et al., 2017; Mei et al., 2019
DENND1A	Mei et al., 2019
IER5L	Yang et al., 2017
AIF1L	Zhang et al., 2015b
SARDH	Yang et al., 2017
LHX3	Yang et al., 2017
RPL7A	Yang et al., 2017
SURF6	Yang et al., 2017
MED22	Yang et al., 2017
ABO	Yang et al., 2017
CACNA1B	Yang et al., 2017; Mei et al., 2019
SURF4	Yang et al., 2017
DBH	Yang et al., 2017
NACC2	Yang et al., 2017
CARD9	Yang et al., 2017
MIR126	Yang et al., 2017
AGPAT2	Yang et al., 2017
ADAMTSL2	Yang et al., 2017
BRD3	Zhang et al., 2015b
PMPCA	Yang et al., 2017
EGFL7	Yang et al., 2017
FAM163B	Yang et al., 2017
INPP5E	Yang et al., 2017
EHMT1	Yang et al., 2017
FUT7	Yang et al., 2017
CCDC183	Yang et al., 2017
C8G	Yang et al., 2017
TPRN	Yang et al., 2017
ENTPD8	Yang et al., 2017
MAMDC4	Yang et al., 2017
PHPT1	Yang et al., 2017
EDF1	Yang et al., 2017
FBXW5	Yang et al., 2017
NDOR1	Yang et al., 2017
CLIC3	Yang et al., 2017
SSNA1	Yang et al., 2017
OLFM1	Yang et al., 2017
NPDC1	Yang et al., 2017
ENTPD2	Yang et al., 2017
RABL6	Yang et al., 2017
NOXA1	Yang et al., 2017
TUBB4B	Yang et al., 2017
CYSRT1	Yang et al., 2017
PTGDS	Yang et al., 2017
PLCB1	Xu et al., 2017; Mei et al., 2019
MACROD2	Zhang et al., 2014, 2015a; Xu et al., 2017; Yang et al., 2017; Mei et al., 2019
USP6NL	Yang et al., 2017
ECHDC3	Yang et al., 2017
KIN	Yang et al., 2017
SFMBT2	Zhang et al., 2014
ITGB1	Mei et al., 2019
GPR158	Zhang et al., 2014, 2015a; Zhang et al., 2015b; Yang et al., 2017; Mei et al., 2019
FRMD4A	Yang et al., 2017
RSU1	Xu et al., 2017
ZNF438	Mei et al., 2019
LOC515755	Xu et al., 2017
LOC782061	Yang et al., 2017
ADARB2	Zhang et al., 2014, 2015a; Zhang et al., 2015b; Yang et al., 2017; Mei et al., 2019
LARP4B	Zhang et al., 2014
C13H20orf27	Mei et al., 2019
SIRPB1	Zhang et al., 2014, 2015a; Xu et al., 2017; Yang et al., 2017
GID8	Yang et al., 2017
SLC17A9	Yang et al., 2017
OSBPL2	Yang et al., 2017
GNAS	Yang et al., 2017
BCL2L1	Yang et al., 2017
BPIFA2C	Zhang et al., 2014
PPP1R16A	Yang et al., 2017
PUF60	Yang et al., 2017
ADCK5	Yang et al., 2017
COMMD5	Mei et al., 2019
C14H8orf82	Yang et al., 2017
GRINA	Zhang et al., 2015b; Yang et al., 2017
MIR2308	Yang et al., 2017
MFSD3	Yang et al., 2017
NRBP2	Yang et al., 2017
MAPK15	Zhang et al., 2014
LY6H	Zhang et al., 2014
GSDMD	Zhang et al., 2014; Zhang et al., 2015b
MROH1	Yang et al., 2017
TSTA3	Zhang et al., 2014
MIR2309	Yang et al., 2017
CCDC166	Zhang et al., 2014
TONSL	Yang et al., 2017
DGAT1	Yang et al., 2017
LY6E	Zhang et al., 2014; Yang et al., 2017
LYNX1	Yang et al., 2017
CYHR1	Yang et al., 2017
SLC52A2	Yang et al., 2017
LY6D	Yang et al., 2017
HSF1	Yang et al., 2017
KIFC2	Yang et al., 2017
LRRC14	Yang et al., 2017
CPSF1	Yang et al., 2017
TSNARE1	Yang et al., 2017
RECQL4	Yang et al., 2017
ARHGAP39	Yang et al., 2017
LRRC24	Yang et al., 2017
SLC39A4	Yang et al., 2017
GPT	Yang et al., 2017
EEF1D	Zhang et al., 2014; Zhang et al., 2015b
SCRT1	Yang et al., 2017
FOXH1	Yang et al., 2017
MIR193A-2	Zhang et al., 2014
PTK2	Zhang et al., 2015a; Zhang et al., 2015b
AGO2	Zhang et al., 2015a
MIR151	Zhang et al., 2015a
TRAPPC9	Zhang et al., 2014 2015a; Zhang et al., 2015b; Yang et al., 2017
PHF20L1	Yang et al., 2017
ASAP1	Xu et al., 2017; Yang et al., 2017; Mei et al., 2019
TMEM65	Yang et al., 2017
PRKDC	Yang et al., 2017
EFCAB1	Zhang et al., 2015b
FAM110B	Mei et al., 2019
PPP1R42	Yang et al., 2017
CSPP1	Xu et al., 2017
ARFGEF1	Mei et al., 2019
C14H8orf34	Xu et al., 2017
HNF4G	Mei et al., 2019
ZC2HC1A	Yang et al., 2017
MED30	Yang et al., 2017
NUDCD1	Yang et al., 2017
EMC2	Mei et al., 2019
EIF3E	Mei et al., 2019
ANGPT1	Xu et al., 2017; Mei et al., 2019
OXR1	Xu et al., 2017
UBR5	Yang et al., 2017
CPQ	Xu et al., 2017; Yang et al., 2017; Mei et al., 2019
VIRMA	Mei et al., 2019
RIPK2	Mei et al., 2019
MMP16	Yang et al., 2017; Mei et al., 2019
LOC100196897	Mei et al., 2019
LRRCC1	Yang et al., 2017
RALYL	Yang et al., 2017; Mei et al., 2019
ENPP2	Mei et al., 2019
TAF2	Yang et al., 2017
MTBP	Yang et al., 2017
IL34	Mei et al., 2019
CNTNAP4	Mei et al., 2019
VAT1L	Yang et al., 2017
WWOX	Yang et al., 2017; Mei et al., 2019
CDH13	Yang et al., 2017; Mei et al., 2019
MTHFSD	Mei et al., 2019
SLC7A5	Zhang et al., 2014, 2015a; Yang et al., 2017
BANP	Zhang et al., 2015; Yang et al., 2017
CA5A	Zhang et al., 2014, 2015a; Yang et al., 2017
ACSF3	Yang et al., 2017
CDH15	Yang et al., 2017
SLC22A31	Yang et al., 2017
MIR2327	Yang et al., 2017
SPIRE2	Xu et al., 2017; Yang et al., 2017
SPG7	Zhang et al., 2014
RPL13	Zhang et al., 2014
CHMP1A	Zhang et al., 2014
ITFG1	Yang et al., 2017; Mei et al., 2019
ZNF423	Yang et al., 2017
BRD7	Yang et al., 2017
URI1	Yang et al., 2017
ANKRD27	Zhang et al., 2015b
PEPD	Yang et al., 2017
CEBPG	Yang et al., 2017
GSK3A	Yang et al., 2017
ELSPBP1	Yang et al., 2017
CABP5	Yang et al., 2017
LRRC4B	Zhang et al., 2014
SYT3	Zhang et al., 2014
LOC100138951	Zhang et al., 2014, 2015a
ZNF444	Xu et al., 2017; Mei et al., 2019
ZIM2	Xu et al., 2017; Yang et al., 2017; Mei et al., 2019
A1BG	Yang et al., 2017
RPS5	Yang et al., 2017
SLC27A5	Yang et al., 2017
PANK3	Mei et al., 2019
SLIT3	Yang et al., 2017; Mei et al., 2019
UBTD2	Zhang et al., 2014; Mei et al., 2019
GTF2H2	Zhang et al., 2015b
NDUFAF2	Xu et al., 2017
RAB3C	Mei et al., 2019
ARL15	Zhang et al., 2014; Mei et al., 2019
HCN1	Mei et al., 2019
PRLR	Mei et al., 2019
CDH10	Xu et al., 2017; Mei et al., 2019
CDH12	Mei et al., 2019
CDH18	Xu et al., 2017; Yang et al., 2017
MIR2361	Zhang et al., 2014, 2015a
MYO10	Zhang et al., 2014
TENT4A	Mei et al., 2019
IRX4	Yang et al., 2017
BRD9	Zhang et al., 2015b; Yang et al., 2017
TERT	Yang et al., 2017
SLC9A3	Yang et al., 2017
NDUFS6	Yang et al., 2017
TPPP	Yang et al., 2017
SLC6A18	Yang et al., 2017
LPCAT1	Yang et al., 2017
CLPTM1L	Yang et al., 2017
LRRK1	Yang et al., 2017
MEF2A	Yang et al., 2017; Mei et al., 2019
SYNM	Yang et al., 2017
IGF1R	Zhang et al., 2014
SV2B	Zhang et al., 2014, 2015a
NTRK3	Zhang et al., 2014; Mei et al., 2019
LOC522763	Zhang et al., 2014, 2015a; Xu et al., 2017; Yang et al., 2017
LOC781494	Zhang et al., 2014, 2015a
LOC618633	Zhang et al., 2014; Yang et al., 2017
LOC512440	Zhang et al., 2014, 2015a; Xu et al., 2017; Yang et al., 2017
LOC508153	Zhang et al., 2014, 2015a; Yang et al., 2017
FANCI	Yang et al., 2017
RLBP1	Yang et al., 2017
PTPN9	Yang et al., 2017
SCFD1	Yang et al., 2017
COCH	Yang et al., 2017
STRN3	Yang et al., 2017; Mei et al., 2019
SLC25A21	Mei et al., 2019
LRFN5	Zhang et al., 2015a; Xu et al., 2017; Yang et al., 2017; Mei et al., 2019
PRPF39	Mei et al., 2019
FRMD5	Yang et al., 2017
SLC24A4	Zhang et al., 2015b; Yang et al., 2017
LOC514011	Yang et al., 2017
SERPINA3-3	Zhang et al., 2014, 2015a;Yang et al., 2017
KRTCAP2	Zhang et al., 2014, 2015a; Yang et al., 2017
LOC784932	Zhang et al., 2015; Mei et al., 2019
EXOC3L4	Zhang et al., 2014, 2015a; Yang et al., 2017
TNFAIP2	Zhang et al., 2014, 2015a
ZFYVE21	Zhang et al., 2015b
KLC1	Zhang et al., 2015b
XRCC3	Yang et al., 2017
LOC524810	Xu et al., 2017; Yang et al., 2017
SIVA1	Yang et al., 2017
AKT1	Yang et al., 2017
CRIP2	Yang et al., 2017
NUDT14	Yang et al., 2017
ASPG	Yang et al., 2017
C21H14orf180	Yang et al., 2017
MTA1	Yang et al., 2017
ADSSL1	Zhang et al., 2015b; Yang et al., 2017
PQLC1	Yang et al., 2017
NFATC1	Yang et al., 2017
TXNL4A	Yang et al., 2017
ATP9B	Yang et al., 2017
MBP	Mei et al., 2019
CDH7	Yang et al., 2017; Mei et al., 2019
FHOD3	Mei et al., 2019
NOL4	Mei et al., 2019
B4GALT6	Mei et al., 2019
SMCHD1	Mei et al., 2019
TXNL1	Zhang et al., 2014
LOC511106	Yang et al., 2017
SERPINB10	Yang et al., 2017
PRKG1	Zhang et al., 2014, 2015a; Yang et al., 2017; Mei et al., 2019
LIPA	Mei et al., 2019
EXOC6	Mei et al., 2019
TBC1D12	Yang et al., 2017
SUFU	Yang et al., 2017; Mei et al., 2019
CYP17A1	Zhang et al., 2015b
SORCS3	Yang et al., 2017
TUBGCP2	Yang et al., 2017
MIR202	Yang et al., 2017
WDR11	Yang et al., 2017
MIR2396	Zhang et al., 2014
ACADSB	Yang et al., 2017
LHPP	Yang et al., 2017
FANK1	Mei et al., 2019
ADAM12	Mei et al., 2019
CYP2E1	Yang et al., 2017
SYCE1	Yang et al., 2017
DPYSL4	Zhang et al., 2015a; Yang et al., 2017
ADGRA1	Yang et al., 2017
PWWP2B	Yang et al., 2017
TAP	Zhang et al., 2014
LOC783012	Zhang et al., 2014, 2015a
DEFB6	Yang et al., 2017
LAP	Zhang et al., 2015a
DEFB13	Zhang et al., 2015a
DEFB7	Zhang et al., 2014, 2015a; Yang et al., 2017
EBD	Zhang et al., 2015a; Yang et al., 2017
DEFB	Zhang et al., 2014, 2015a; Yang et al., 2017
DEFB1	Zhang et al., 2014; Yang et al., 2017
DEFB5	Zhang et al., 2014, 2015a; Yang et al., 2017
GPM6A	Zhang et al., 2014; Yang et al., 2017; Mei et al., 2019
SPATA4	Zhang et al., 2014
ASB5	Zhang et al., 2014
TENM3	Xu et al., 2017; Mei et al., 2019
CFAP97	Yang et al., 2017
SNX25	Zhang et al., 2015b; Yang et al., 2017
SORBS2	Yang et al., 2017
MTMR7	Xu et al., 2017; Mei et al., 2019
MSR1	Mei et al., 2019
TNKS	Yang et al., 2017; Mei et al., 2019
WRN	Yang et al., 2017; Mei et al., 2019
ZMAT4	Mei et al., 2019
MIR6532	Zhang et al., 2014
GALNT2	Mei et al., 2019
SLC35F3	Mei et al., 2019
TOMM20	Mei et al., 2019
ARID4B	Yang et al., 2017
ERO1B	Yang et al., 2017
RET	Yang et al., 2017
CABCOCO1	Mei et al., 2019
CTNNA3	Xu et al., 2017; Yang et al., 2017; Mei et al., 2019
LRRTM3	Yang et al., 2017
SLC25A16	Mei et al., 2019
CCAR1	Yang et al., 2017
CDH23	Xu et al., 2017
MICU1	Yang et al., 2017
MCU	Yang et al., 2017
ADK	Mei et al., 2019
KCNMA1	Xu et al., 2017; Yang et al., 2017
DLG5	Yang et al., 2017
CL43	Yang et al., 2017
NRG3	Zhang et al., 2015b; Xu et al., 2017; Yang et al., 2017; Mei et al., 2019
RASSF4	Yang et al., 2017
PRIM2	Yang et al., 2017
UBR2	Yang et al., 2017
CDC5L	Yang et al., 2017
TMEM63B	Yang et al., 2017
SUPT3H	Yang et al., 2017; Mei et al., 2019
ADGRF1	Mei et al., 2019
CENPQ	Mei et al., 2019
BOLA-DQA2	Zhang et al., 2014; Yang et al., 2017
BOLA-DRB3	Zhang et al., 2015a; Yang et al., 2017
LOC100848815	Zhang et al., 2015a; Yang et al., 2017
BOLA-DQB	Zhang et al., 2014, 2015a; Xu et al., 2017; Yang et al., 2017
BOLA-DQA5	Zhang et al., 2014, 2015a; Xu et al., 2017; Yang et al., 2017
BLA-DQB	Zhang et al., 2014, 2015a; Yang et al., 2017
MIC2	Zhang et al., 2014, 2015a; Xu et al., 2017; Yang et al., 2017
MIC1	Zhang et al., 2014, 2015a; Xu et al., 2017; Yang et al., 2017
LOC616942	Zhang et al., 2014, 2015a; Yang et al., 2017
BOLA	Zhang et al., 2014; Xu et al., 2017; Yang et al., 2017
JSP.1	Zhang et al., 2014, 2015a; Yang et al., 2017
TRIM40	Zhang et al., 2014, 2015a
GABBR1	Zhang et al., 2014, 2015a
HIST1H2AG	Zhang et al., 2014
H2B	Zhang et al., 2014; Yang et al., 2017
CARMIL1	Mei et al., 2019
LOC100298767	Yang et al., 2017
LOC751563	Yang et al., 2017
PRP1	Yang et al., 2017
E2F3	Mei et al., 2019
PHACTR1	Xu et al., 2017; Yang et al., 2017; Mei et al., 2019
ADTRP	Mei et al., 2019
FARS2	Yang et al., 2017; Mei et al., 2019
TUBB2B	Yang et al., 2017
EXOC2	Yang et al., 2017
GMDS	Zhang et al., 2015b
