# Supplementary material for: Population Structure, and Selection Signatures Underlying High-Altitude Adaptation Inferred From Genome-Wide Copy Number Variations in Chinese Indigenous Cattle
Source: Front Genet. 2020 Feb 14;10:1404. doi: 10.3389/fgene.2019.01404 (PMC7033542; doi:10.3389/fgene.2019.01404)
Supplement: Supplementary file 9 [file Table_9.xls]

## Sheet: Table S6
Table S9 Biological processes of gene ontology analysis for CNVR-harbored genes in 318 Chinese indigenous cattle (top 100 GO items, P-value < 0.05).
ID	Description	GeneRatio	BgRatio	P-value	P.adjust	Q-value	geneID	Count
GO:0071482	cellular response to light stimulus	13/1067	23/4549	0.00062938	0.904218	0.904218	GRK1/NOC2L/PPID/AURKB/MFAP4/HYAL1/HYAL2/RHO/COPS9/C11H9orf116/MC1R/CRIP1/IMPACT	13
GO:0007093	mitotic cell cycle checkpoint	13/1067	24/4549	0.00108116	0.904218	0.904218	RPL24/MRNIP/PCID2/TEX14/AURKB/BIRC5/CCND1/CDKN2B/SPDL1/XRCC3/PSMG2/ZWINT/CDK1	13
GO:0000075	cell cycle checkpoint	17/1067	36/4549	0.00146295	0.904218	0.904218	RPL24/MRNIP/PCID2/TEX14/AURKB/BIRC5/CCND1/HORMAD1/ABRAXAS1/CDKN2B/SPDL1/XRCC3/PSMG2/ZWINT/CDK1/DNA2/CDC5L	17
GO:0034644	cellular response to UV	11/1067	21/4549	0.00372384	0.904218	0.904218	NOC2L/PPID/AURKB/MFAP4/HYAL1/HYAL2/COPS9/C11H9orf116/MC1R/CRIP1/IMPACT	11
GO:0007094	mitotic spindle assembly checkpoint	7/1067	11/4549	0.00512356	0.904218	0.904218	PCID2/TEX14/AURKB/BIRC5/SPDL1/XRCC3/PSMG2	7
GO:0031577	spindle checkpoint	7/1067	11/4549	0.00512356	0.904218	0.904218	PCID2/TEX14/AURKB/BIRC5/SPDL1/XRCC3/PSMG2	7
GO:0071173	spindle assembly checkpoint	7/1067	11/4549	0.00512356	0.904218	0.904218	PCID2/TEX14/AURKB/BIRC5/SPDL1/XRCC3/PSMG2	7
GO:0071174	mitotic spindle checkpoint	7/1067	11/4549	0.00512356	0.904218	0.904218	PCID2/TEX14/AURKB/BIRC5/SPDL1/XRCC3/PSMG2	7
GO:0000902	cell morphogenesis	51/1067	159/4549	0.00722356	0.904218	0.904218	RPL24/CRYAA/CYFIP1/ARHGAP15/CDC42/CAPZB/TMEM106B/ETV1/SEPT7/CAMK2B/WASL/CDK5/DNM2/CDC42SE2/SNX2/COL4A3BP/ATL1/ACTN1/CAPRIN1/RAPGEF2/RILPL1/UBB/LLGL1/TBCD/BAIAP2/SLC9A3R1/DBNL/CTNNB1/CCK/FEZF2/LIMD1/B4GAT1/CDC42SE1/USP33/KIT/ANXA1/EZR/ITGB1BP1/CFDP1/TUBB3/MT3/PSMB10/ACTN4/MYO10/MEF2A/COCH/IMPACT/GPM6A/PACSIN1/DTNBP1/TUBB2B	51
GO:0030031	cell projection assembly	34/1067	98/4549	0.00723405	0.904218	0.904218	IFT57/IQCG/CYFIP1/ACTR3/ARMC9/CDC42/CAPZB/SEPT7/TTLL1/RFX2/INTU/RAPGEF2/SNAP29/SLC9A3R1/DBNL/POC1A/EHD1/ODF2L/SPATA6/TEKT2/SEPT2/KIT/GSN/ATG5/EZR/ENTR1/PPP1R16B/ASAP1/GAS8/CDK10/DEF8/MYO10/GPM6A/TBC1D7	34
GO:0120031	plasma membrane bounded cell projection assembly	34/1067	98/4549	0.00723405	0.904218	0.904218	IFT57/IQCG/CYFIP1/ACTR3/ARMC9/CDC42/CAPZB/SEPT7/TTLL1/RFX2/INTU/RAPGEF2/SNAP29/SLC9A3R1/DBNL/POC1A/EHD1/ODF2L/SPATA6/TEKT2/SEPT2/KIT/GSN/ATG5/EZR/ENTR1/PPP1R16B/ASAP1/GAS8/CDK10/DEF8/MYO10/GPM6A/TBC1D7	34
GO:0009416	response to light stimulus	27/1067	74/4549	0.007551	0.904218	0.904218	CRYAA/CDK5/GNA11/REEP6/PCLAF/GRK1/USP2/NOC2L/PPID/AURKB/MFAP4/HYAL1/HYAL2/GNAT1/RHO/PPP1CA/CCND1/USP1/COPS9/PPP1CB/DBH/C11H9orf116/MC1R/RGS9BP/ERCC8/CRIP1/IMPACT	27
GO:1901991	negative regulation of mitotic cell cycle phase transition	11/1067	23/4549	0.00893817	0.904218	0.904218	MRNIP/PCID2/TEX14/AURKB/BIRC5/CCND1/PKD2/SPDL1/XRCC3/PSMG2/CDK1	11
GO:1901988	negative regulation of cell cycle phase transition	13/1067	29/4549	0.00896077	0.904218	0.904218	MRNIP/PCID2/TEX14/AURKB/BIRC5/OVOL1/CCND1/PKD2/ABRAXAS1/SPDL1/XRCC3/PSMG2/CDK1	13
GO:0045841	negative regulation of mitotic metaphase/anaphase transition	7/1067	12/4549	0.00982725	0.904218	0.904218	PCID2/TEX14/AURKB/BIRC5/SPDL1/XRCC3/PSMG2	7
GO:1902100	negative regulation of metaphase/anaphase transition of cell cycle	7/1067	12/4549	0.00982725	0.904218	0.904218	PCID2/TEX14/AURKB/BIRC5/SPDL1/XRCC3/PSMG2	7
GO:1905819	negative regulation of chromosome separation	7/1067	12/4549	0.00982725	0.904218	0.904218	PCID2/TEX14/AURKB/BIRC5/SPDL1/XRCC3/PSMG2	7
GO:2000816	negative regulation of mitotic sister chromatid separation	7/1067	12/4549	0.00982725	0.904218	0.904218	PCID2/TEX14/AURKB/BIRC5/SPDL1/XRCC3/PSMG2	7
GO:0045930	negative regulation of mitotic cell cycle	17/1067	42/4549	0.0101986	0.904218	0.904218	RPL24/MRNIP/PCID2/TEX14/AURKB/BIRC5/SLC9A3R1/CTNNB1/OVOL1/CCND1/PKD2/CDKN2B/SPDL1/XRCC3/PSMG2/ZWINT/CDK1	17
GO:0048812	neuron projection morphogenesis	28/1067	79/4549	0.0102621	0.904218	0.904218	RPL24/CYFIP1/CDC42/TMEM106B/ETV1/CAMK2B/WASL/CDK5/DNM2/ATL1/CAPRIN1/RAPGEF2/UBB/LLGL1/DBNL/CTNNB1/CCK/FEZF2/B4GAT1/USP33/TUBB3/MT3/MEF2A/IMPACT/GPM6A/PACSIN1/DTNBP1/TUBB2B	28
GO:0010611	regulation of cardiac muscle hypertrophy	8/1067	15/4549	0.0115729	0.904218	0.904218	MTPN/TWF1/PRKCA/PDE5A/CAMK2D/GATA5/MEF2A/GLRX3	8
GO:0030071	regulation of mitotic metaphase/anaphase transition	8/1067	15/4549	0.0115729	0.904218	0.904218	PCID2/TEX14/AURKB/BIRC5/CDC26/SPDL1/XRCC3/PSMG2	8
GO:0048813	dendrite morphogenesis	8/1067	15/4549	0.0115729	0.904218	0.904218	CDC42/TMEM106B/CAMK2B/WASL/CDK5/CAPRIN1/RAPGEF2/MEF2A	8
GO:1902099	regulation of metaphase/anaphase transition of cell cycle	8/1067	15/4549	0.0115729	0.904218	0.904218	PCID2/TEX14/AURKB/BIRC5/CDC26/SPDL1/XRCC3/PSMG2	8
GO:0008360	regulation of cell shape	14/1067	33/4549	0.0119945	0.904218	0.904218	CYFIP1/ARHGAP15/SEPT7/CDC42SE2/BAIAP2/SLC9A3R1/LIMD1/CDC42SE1/KIT/ANXA1/EZR/CFDP1/MYO10/COCH	14
GO:0043087	regulation of GTPase activity	26/1067	73/4549	0.0122379	0.904218	0.904218	ARHGAP15/RASA1/RASA3/RGS7/ARHGAP10/RAPGEF2/RANBP1/ABR/LLGL1/TBCD/ARHGDIG/TBC1D24/RABEP2/ARHGAP29/RASGEF1B/ITGB1BP1/PLCB1/RSU1/STMN3/GNAS/ASAP1/ARFGEF1/TRAPPC6A/SEC23A/PRKG1/TBC1D7	26
GO:1990542	mitochondrial transmembrane transport	9/1067	18/4549	0.0125639	0.904218	0.904218	NDUFA13/TIMM9/TIMM22/SLC25A38/CHCHD4/LETM1/SLC25A29/TIMM21/MICU1	9
GO:0051983	regulation of chromosome segregation	12/1067	27/4549	0.0128691	0.904218	0.904218	CDC42/PCID2/TEX14/AURKB/BIRC5/CTNNB1/HORMAD1/CDC26/SPDL1/XRCC3/PSMG2/BUB3	12
GO:0051304	chromosome separation	10/1067	21/4549	0.0130091	0.904218	0.904218	PCID2/TEX14/AURKB/CENPX/BIRC5/SMARCAD1/CDC26/SPDL1/XRCC3/PSMG2	10
GO:0010948	negative regulation of cell cycle process	17/1067	43/4549	0.0132718	0.904218	0.904218	MRNIP/PCID2/FBXW7/MIF/TEX14/AURKB/BIRC5/CCNF/OVOL1/CCND1/HORMAD1/PKD2/ABRAXAS1/SPDL1/XRCC3/PSMG2/CDK1	17
GO:0001701	in utero embryonic development	27/1067	77/4549	0.0135103	0.904218	0.904218	RARRES2/SCO2/CSF2/COL4A3BP/ADAM10/EDNRA/PLK4/SMARCB1/FLCN/COPS3/MAFG/CTNNB1/ASCL2/IGF2/SLC39A1/HORMAD1/PKD2/RBPJ/MSH2/BMI1/VIM/GINS1/PLCG1/HSF1/NR2F2/GINS4/TAF8	27
GO:0009584	detection of visible light	6/1067	10/4549	0.0142682	0.904218	0.904218	GNA11/REEP6/GRK1/GNAT1/RHO/RGS9BP	6
GO:0010559	regulation of glycoprotein biosynthetic process	6/1067	10/4549	0.0142682	0.904218	0.904218	ITM2B/CTNNB1/TMEM59/PLCB1/ARFGEF1/MT3	6
GO:0010613	positive regulation of cardiac muscle hypertrophy	6/1067	10/4549	0.0142682	0.904218	0.904218	MTPN/TWF1/PRKCA/PDE5A/CAMK2D/MEF2A	6
GO:0014742	positive regulation of muscle hypertrophy	6/1067	10/4549	0.0142682	0.904218	0.904218	MTPN/TWF1/PRKCA/PDE5A/CAMK2D/MEF2A	6
GO:0044743	protein transmembrane import into intracellular organelle	6/1067	10/4549	0.0142682	0.904218	0.904218	NDUFA13/TIMM9/PEX16/TIMM22/CHCHD4/TIMM21	6
GO:0055094	response to lipoprotein particle	6/1067	10/4549	0.0142682	0.904218	0.904218	ITGB2/CD36/LDLR/CD81/LPL/ITGB1	6
GO:0060996	dendritic spine development	6/1067	10/4549	0.0142682	0.904218	0.904218	CDC42/CAMK2B/WASL/CDK5/CAPRIN1/ARF4	6
GO:0071402	cellular response to lipoprotein particle stimulus	6/1067	10/4549	0.0142682	0.904218	0.904218	ITGB2/CD36/LDLR/CD81/LPL/ITGB1	6
GO:0032990	cell part morphogenesis	31/1067	92/4549	0.015761	0.904218	0.904218	RPL24/CYFIP1/CDC42/TMEM106B/ETV1/CAMK2B/WASL/CDK5/DNM2/SNX2/COL4A3BP/ATL1/CAPRIN1/RAPGEF2/UBB/LLGL1/DBNL/CTNNB1/CCK/FEZF2/B4GAT1/USP33/TUBB3/MT3/OPA3/MEF2A/IMPACT/GPM6A/PACSIN1/DTNBP1/TUBB2B	31
GO:0048858	cell projection morphogenesis	29/1067	85/4549	0.0160323	0.904218	0.904218	RPL24/CYFIP1/CDC42/TMEM106B/ETV1/CAMK2B/WASL/CDK5/DNM2/SNX2/ATL1/CAPRIN1/RAPGEF2/UBB/LLGL1/DBNL/CTNNB1/CCK/FEZF2/B4GAT1/USP33/TUBB3/MT3/MEF2A/IMPACT/GPM6A/PACSIN1/DTNBP1/TUBB2B	29
GO:0120039	plasma membrane bounded cell projection morphogenesis	29/1067	85/4549	0.0160323	0.904218	0.904218	RPL24/CYFIP1/CDC42/TMEM106B/ETV1/CAMK2B/WASL/CDK5/DNM2/SNX2/ATL1/CAPRIN1/RAPGEF2/UBB/LLGL1/DBNL/CTNNB1/CCK/FEZF2/B4GAT1/USP33/TUBB3/MT3/MEF2A/IMPACT/GPM6A/PACSIN1/DTNBP1/TUBB2B	29
GO:0033046	negative regulation of sister chromatid segregation	7/1067	13/4549	0.0170368	0.904218	0.904218	PCID2/TEX14/AURKB/BIRC5/SPDL1/XRCC3/PSMG2	7
GO:0033048	negative regulation of mitotic sister chromatid segregation	7/1067	13/4549	0.0170368	0.904218	0.904218	PCID2/TEX14/AURKB/BIRC5/SPDL1/XRCC3/PSMG2	7
GO:0051985	negative regulation of chromosome segregation	7/1067	13/4549	0.0170368	0.904218	0.904218	PCID2/TEX14/AURKB/BIRC5/SPDL1/XRCC3/PSMG2	7
GO:0071806	protein transmembrane transport	7/1067	13/4549	0.0170368	0.904218	0.904218	NDUFA13/TIMM9/PEX16/TIMM22/CHCHD4/BLOC1S3/TIMM21	7
GO:0032989	cellular component morphogenesis	55/1067	181/4549	0.0174105	0.904218	0.904218	RPL24/CRYAA/CYFIP1/ARHGAP15/CDC42/CAPZB/TMEM106B/ETV1/SEPT7/CAMK2B/WASL/CDK5/DNM2/RFX2/CDC42SE2/SNX2/COL4A3BP/ATL1/ACTN1/CAPRIN1/RAPGEF2/RILPL1/UBB/LLGL1/TBCD/BAIAP2/ACTG1/SLC9A3R1/PRKAR1A/DBNL/CTNNB1/CCK/FEZF2/LIMD1/B4GAT1/CDC42SE1/USP33/KIT/ANXA1/EZR/ITGB1BP1/CFDP1/TUBB3/MT3/PSMB10/ACTN4/OPA3/MYO10/MEF2A/COCH/IMPACT/GPM6A/PACSIN1/DTNBP1/TUBB2B	55
GO:0022604	regulation of cell morphogenesis	26/1067	75/4549	0.0177189	0.904218	0.904218	CYFIP1/ARHGAP15/CDC42/CAPZB/SEPT7/CAMK2B/CDK5/DNM2/CDC42SE2/CAPRIN1/RAPGEF2/BAIAP2/SLC9A3R1/FEZF2/LIMD1/CDC42SE1/KIT/ANXA1/EZR/ITGB1BP1/CFDP1/MT3/ACTN4/MYO10/COCH/TUBB2B	26
GO:0009411	response to UV	16/1067	41/4549	0.018357	0.904218	0.904218	CRYAA/PCLAF/NOC2L/PPID/AURKB/MFAP4/HYAL1/HYAL2/CCND1/USP1/COPS9/C11H9orf116/MC1R/ERCC8/CRIP1/IMPACT	16
GO:0007091	metaphase/anaphase transition of mitotic cell cycle	8/1067	16/4549	0.0184656	0.904218	0.904218	PCID2/TEX14/AURKB/BIRC5/CDC26/SPDL1/XRCC3/PSMG2	8
GO:0010965	regulation of mitotic sister chromatid separation	8/1067	16/4549	0.0184656	0.904218	0.904218	PCID2/TEX14/AURKB/BIRC5/CDC26/SPDL1/XRCC3/PSMG2	8
GO:0014743	regulation of muscle hypertrophy	8/1067	16/4549	0.0184656	0.904218	0.904218	MTPN/TWF1/PRKCA/PDE5A/CAMK2D/GATA5/MEF2A/GLRX3	8
GO:0044784	metaphase/anaphase transition of cell cycle	8/1067	16/4549	0.0184656	0.904218	0.904218	PCID2/TEX14/AURKB/BIRC5/CDC26/SPDL1/XRCC3/PSMG2	8
GO:0051306	mitotic sister chromatid separation	8/1067	16/4549	0.0184656	0.904218	0.904218	PCID2/TEX14/AURKB/BIRC5/CDC26/SPDL1/XRCC3/PSMG2	8
GO:0040014	regulation of multicellular organism growth	10/1067	22/4549	0.0189405	0.904218	0.904218	SOCS2/GAMT/STAT5B/STAT5A/IGF2/NPY1R/EZR/HTRA2/GNAS/HSF1	10
GO:0030098	lymphocyte differentiation	21/1067	58/4549	0.018994	0.904218	0.904218	AP3D1/PRELID1/AP3B1/B2M/STAT5B/STAT5A/CTNNB1/LFNG/FADD/RBPJ/KIT/SH3RF1/ANXA1/THEMIS/CYP26B1/MSH2/BMI1/LY6D/IL7/CEBPG/CD79A	21
GO:0015914	phospholipid transport	9/1067	19/4549	0.0189976	0.904218	0.904218	LDLR/PRELID1/COL4A3BP/APOC3/CPTP/SCARB1/PCTP/TMEM30A/BSP1	9
GO:0048193	Golgi vesicle transport	18/1067	48/4549	0.0198446	0.928246	0.928246	YKT6/INSIG1/COPE/SEC24A/TMED10/LAMP1/KLHL12/LLGL1/COPG1/RAB26/LMF1/CORO7/SNX8/USO1/TBC1D14/TRAPPC2L/CSK/SEC23A	18
GO:0071478	cellular response to radiation	14/1067	35/4549	0.0211841	0.974111	0.974111	GRK1/NOC2L/PPID/AURKB/MFAP4/HYAL1/HYAL2/RHO/COPS9/C11H9orf116/HSF1/MC1R/CRIP1/IMPACT	14
GO:0050918	positive chemotaxis	12/1067	29/4549	0.0240798	0.998604	0.998604	PGF/F7/MIF/ANGPT2/TAP/DEFB3/LAP/DEFB13/DEFB7/EBD/DEFB1/DEFB5	12
GO:0060416	response to growth hormone	6/1067	11/4549	0.0252417	0.998604	0.998604	SOCS2/STAT5B/STAT5A/INS/CSN1S2/AKT1	6
GO:0065002	intracellular protein transmembrane transport	6/1067	11/4549	0.0252417	0.998604	0.998604	NDUFA13/TIMM9/PEX16/TIMM22/CHCHD4/TIMM21	6
GO:1900407	regulation of cellular response to oxidative stress	6/1067	11/4549	0.0252417	0.998604	0.998604	GPR37L1/FBXW7/MAPK7/PYCR1/CTNNB1/MAPKAP1	6
GO:1901990	regulation of mitotic cell cycle phase transition	15/1067	39/4549	0.0253271	0.998604	0.998604	MRNIP/PCID2/TEX14/AURKB/BIRC5/HYAL1/CCND1/PKD2/CDC26/PLCB1/PKIA/SPDL1/XRCC3/PSMG2/CDK1	15
GO:0140013	meiotic nuclear division	11/1067	26/4549	0.0254418	0.998604	0.998604	ASZ1/TEX14/SPATA22/UBB/CENPX/MARF1/HORMAD1/CYP26B1/PLCB1/HSF1/SYCE1	11
GO:0060271	cilium assembly	22/1067	63/4549	0.0255447	0.998604	0.998604	IFT57/IQCG/ACTR3/ARMC9/SEPT7/TTLL1/RFX2/INTU/SNAP29/POC1A/EHD1/ODF2L/SPATA6/TEKT2/SEPT2/GSN/ATG5/ENTR1/ASAP1/GAS8/CDK10/TBC1D7	22
GO:0051321	meiotic cell cycle	17/1067	46/4549	0.0269335	0.998604	0.998604	ASZ1/MNS1/TEX14/SPATA22/UBB/PLD6/CENPX/H1FOO/MARF1/LFNG/OVOL1/HORMAD1/CYP26B1/PLCB1/HSF1/BUB3/SYCE1	17
GO:0045839	negative regulation of mitotic nuclear division	7/1067	14/4549	0.027297	0.998604	0.998604	PCID2/TEX14/AURKB/BIRC5/SPDL1/XRCC3/PSMG2	7
GO:0051784	negative regulation of nuclear division	8/1067	17/4549	0.0278566	0.998604	0.998604	PCID2/TEX14/AURKB/BIRC5/HORMAD1/SPDL1/XRCC3/PSMG2	8
GO:0015748	organophosphate ester transport	13/1067	33/4549	0.0295609	0.998604	0.998604	LDLR/PRELID1/COL4A3BP/APOC3/CPTP/SLC25A31/SCARB1/PCTP/SLC37A2/SLC25A24/TMEM30A/BSP1/SLC25A4	13
GO:0030030	cell projection organization	69/1067	240/4549	0.0299557	0.998604	0.998604	RPL24/IFT57/IQCG/CYFIP1/ACTR3/ARMC9/CDC42/CAPZB/TMEM106B/ETV1/SEPT7/CAMK2B/WASL/CDK5/CNTN1/TTLL1/DNM2/RFX2/SNX2/ATL1/B2M/CAPRIN1/INTU/RAPGEF2/SNAP29/UBB/LLGL1/SLC9A3R1/DBNL/CTNNB1/CCK/FEZF2/ARF4/POC1A/NUBP2/EHD1/B4GAT1/ODF2L/USP33/SPATA6/TEKT2/NCDN/SEPT2/KIT/GSN/TMEM30A/ATG5/EZR/FGFR1OP/ENTR1/VIM/PPP1R16B/ASAP1/FAM92B/GAS8/TUBB3/CDK10/DEF8/MT3/BLOC1S3/MYO10/MEF2A/AKT1/IMPACT/GPM6A/PACSIN1/DTNBP1/…	69
GO:0046677	response to antibiotic	17/1067	47/4549	0.0332635	0.998604	0.998604	RSRC1/CRYAA/ALPL/CFTR/ADCY1/PLA2G4A/GPR37L1/MAPK7/RNF112/PYCR1/HYAL1/HYAL2/DBH/HSF1/ADCY7/CRIP1/IMPACT	17
GO:0090257	regulation of muscle system process	19/1067	54/4549	0.0337076	0.998604	0.998604	MTPN/TWF1/TBXA2R/TNNT2/GUCY1A1/PRKCA/MYL3/GRK2/TNNT3/EDN2/PDE5A/CAMK2D/ADRA2B/GATA5/TNNI3/TNNT1/MEF2A/GLRX3/KCNMA1	19
GO:0061024	membrane organization	40/1067	131/4549	0.0359105	0.998604	0.998604	STPG1/CDC42/YKT6/WASL/INSIG1/BAIAP2L2/NDUFA13/AP3D1/PRELID1/SEC24A/COL4A3BP/AP3B1/ATL1/TIMM9/TMED10/KLHL12/RILPL1/TIMM22/AURKB/HGS/BAIAP2/HYAL2/CHCHD6/RHOT2/GET4/UQCC3/USO1/TMEM175/REEP4/TMEM30A/HACE1/DYSF/CRIPT/VAMP2/MT3/SEC23A/BNIP3/MSR1/PACSIN1/PRPH2	40
GO:0007163	establishment or maintenance of cell polarity	10/1067	24/4549	0.0363229	0.998604	0.998604	CDC42/KRIT1/RAP1B/SLC9A3R1/ARF4/EZR/CYP26B1/ARFGEF1/CDH5/SPDL1	10
GO:0016358	dendrite development	10/1067	24/4549	0.0363229	0.998604	0.998604	CDC42/TMEM106B/CAMK2B/WASL/CDK5/CAPRIN1/RAPGEF2/FEZF2/ARF4/MEF2A	10
GO:0034329	cell junction assembly	16/1067	44/4549	0.0364179	0.998604	0.998604	CDC42/RAP1B/ACTN1/GJB2/RAPGEF2/VMP1/FLCN/GJC1/TBCD/CTNNB1/PKP3/ITGB1BP1/MPP7/ACTN4/COL17A1/IKBKB	16
GO:0009790	embryo development	52/1067	177/4549	0.0377647	0.998604	0.998604	IFT57/CRYAA/ITGB2/PRKRA/SEPT7/HOXA5/RARRES2/INSIG1/SCO2/CSF2/COL4A3BP/ADAM10/GJB6/KLHL12/EDNRA/INTU/PLK4/THOC5/SMARCB1/ABR/MAPK7/RNF112/FLCN/PLD6/COPS3/MAFG/SLC9A3R1/PRKAR1A/CTNNB1/LFNG/ASCL2/IGF2/SLC39A1/HORMAD1/PRKACB/PKD2/RBPJ/KIT/CYP26B1/ATP6V1B1/MSH2/PLCB1/BMI1/VIM/GINS1/ARFRP1/PLCG1/HSF1/NR2F2/ITPK1/GINS4/TAF8	52
GO:0035264	multicellular organism growth	13/1067	34/4549	0.0378973	0.998604	0.998604	HOXA5/SOCS2/GAMT/SP2/STAT5B/STAT5A/IGF2/STK40/NPY1R/EZR/HTRA2/GNAS/HSF1	13
GO:0045931	positive regulation of mitotic cell cycle	13/1067	34/4549	0.0378973	0.998604	0.998604	PCID2/USP2/STAT5B/STAT5A/BIRC5/PRKCA/HYAL1/CCND1/IGF2/PLCB1/HSF1/XRCC3/CDK1	13
GO:0033045	regulation of sister chromatid segregation	9/1067	21/4549	0.0383942	0.998604	0.998604	PCID2/TEX14/AURKB/BIRC5/CTNNB1/CDC26/SPDL1/XRCC3/PSMG2	9
GO:0043502	regulation of muscle adaptation	9/1067	21/4549	0.0383942	0.998604	0.998604	MTPN/TWF1/PRKCA/PDE5A/CAMK2D/GATA5/TNNT1/MEF2A/GLRX3	9
GO:0043547	positive regulation of GTPase activity	21/1067	62/4549	0.0399376	0.998604	0.998604	ARHGAP15/RASA1/RASA3/RGS7/ARHGAP10/RAPGEF2/RANBP1/ABR/LLGL1/TBCD/ARHGDIG/TBC1D24/RABEP2/ARHGAP29/RASGEF1B/PLCB1/RSU1/GNAS/ASAP1/SEC23A/TBC1D7	21
GO:0003300	cardiac muscle hypertrophy	8/1067	18/4549	0.0400908	0.998604	0.998604	MTPN/TWF1/PRKCA/PDE5A/CAMK2D/GATA5/MEF2A/GLRX3	8
GO:1905818	regulation of chromosome separation	8/1067	18/4549	0.0400908	0.998604	0.998604	PCID2/TEX14/AURKB/BIRC5/CDC26/SPDL1/XRCC3/PSMG2	8
GO:0045646	regulation of erythrocyte differentiation	6/1067	12/4549	0.0406562	0.998604	0.998604	HOXA5/ANKRD54/B2M/ISG15/STAT5B/STAT5A	6
GO:0099518	vesicle cytoskeletal trafficking	6/1067	12/4549	0.0406562	0.998604	0.998604	AP3D1/AP3B1/ACTN4/BLOC1S3/AP3S2/DTNBP1	6
GO:1902882	regulation of response to oxidative stress	6/1067	12/4549	0.0406562	0.998604	0.998604	GPR37L1/FBXW7/MAPK7/PYCR1/CTNNB1/MAPKAP1	6
GO:1903018	regulation of glycoprotein metabolic process	6/1067	12/4549	0.0406562	0.998604	0.998604	ITM2B/CTNNB1/TMEM59/PLCB1/ARFGEF1/MT3	6
GO:0120036	plasma membrane bounded cell projection organization	66/1067	232/4549	0.0410153	0.998604	0.998604	RPL24/IFT57/IQCG/CYFIP1/ACTR3/ARMC9/CDC42/CAPZB/TMEM106B/ETV1/SEPT7/CAMK2B/WASL/CDK5/CNTN1/TTLL1/DNM2/RFX2/SNX2/ATL1/B2M/CAPRIN1/INTU/RAPGEF2/SNAP29/UBB/LLGL1/SLC9A3R1/DBNL/CTNNB1/CCK/FEZF2/ARF4/POC1A/EHD1/B4GAT1/ODF2L/USP33/SPATA6/TEKT2/NCDN/SEPT2/KIT/GSN/TMEM30A/ATG5/EZR/ENTR1/VIM/PPP1R16B/ASAP1/GAS8/TUBB3/CDK10/DEF8/MT3/BLOC1S3/MYO10/MEF2A/AKT1/IMPACT/GPM6A/PACSIN1/DTNBP1/TBC1D7/TUBB2B	66
GO:0009653	anatomical structure morphogenesis	126/1067	470/4549	0.0410493	0.998604	0.998604	RPL24/IFT57/CRYAA/ITGB2/CYFIP1/LIMS2/PRKRA/ARHGAP15/CDC42/ALPL/CAPZB/KRIT1/TMEM106B/ETV1/SEPT7/HOXA3/HOXA5/CAMK2B/WASL/CDK5/INSIG1/DCN/DNM2/RFX2/TBXA2R/CDC42SE2/SNX2/GAMT/SBNO2/RASA1/COL4A3BP/ATL1/ACTN1/PGF/GJB6/COL4A1/CAPRIN1/UCHL5/KLHL12/FBXW7/EDNRA/INTU/SPRY1/RAPGEF2/RILPL1/ABR/UBB/MAPK7/LLGL1/PLD6/KRT17/GJC1/TBCD/HGS/FSCN2/BAIAP2/ACTG1/SLC9A3R1/PRKAR1A/PRKCA/DBNL/CTNNB1/CCK/FEZF2/POC1A/HYAL1/…	126
GO:1903046	meiotic cell cycle process	12/1067	31/4549	0.0411586	0.998604	0.998604	ASZ1/TEX14/SPATA22/UBB/CENPX/MARF1/OVOL1/HORMAD1/CYP26B1/PLCB1/HSF1/SYCE1	12
GO:0048666	neuron development	46/1067	156/4549	0.0458633	0.998604	0.998604	RPL24/CYFIP1/CDC42/TMEM106B/ETV1/OGDH/CAMK2B/WASL/CDK5/RND1/CNTN1/DNM2/ATL1/B2M/CAPRIN1/RAPGEF2/UBB/LLGL1/TBCD/FSCN2/SLC9A3R1/DBNL/CTNNB1/CCK/FEZF2/ARF4/GNAT1/EHD1/B4GAT1/USP33/NCDN/TMEM30A/HTRA2/VIM/TUBB3/MT3/BLOC1S3/YWHAZ/GABRA5/MEF2A/AKT1/IMPACT/GPM6A/PACSIN1/DTNBP1/TUBB2B	46
GO:0007169	transmembrane receptor protein tyrosine kinase signaling pathway	29/1067	92/4549	0.0459184	0.998604	0.998604	CNOT9/DCN/SOCS2/COL4A1/F7/ANGPTL1/FBXW7/RAPGEF2/STAT5B/STAT5A/HGS/SLC9A3R1/CTNNB1/RAF1/RHBDF1/PRKCB/NCF1/PDGFA/FGF4/IGF2/RBPJ/KIT/PLCB1/ZGPAT/ANGPT1/MT3/IGF1R/AFAP1L2/ANGPT2	29
GO:0043009	chordate embryonic development	34/1067	111/4549	0.0482025	0.998604	0.998604	IFT57/HOXA5/RARRES2/SCO2/CSF2/COL4A3BP/ADAM10/KLHL12/EDNRA/INTU/PLK4/SMARCB1/FLCN/COPS3/MAFG/CTNNB1/LFNG/ASCL2/IGF2/SLC39A1/HORMAD1/PRKACB/PKD2/RBPJ/MSH2/BMI1/VIM/GINS1/PLCG1/HSF1/NR2F2/ITPK1/GINS4/TAF8	34
GO:0016525	negative regulation of angiogenesis	10/1067	25/4549	0.0482032	0.998604	0.998604	KRIT1/HOXA5/DCN/TBXA2R/HGS/CTNNB1/GTF2I/ITGB1BP1/CHGA/ANGPT2	10
GO:0051668	localization within membrane	10/1067	25/4549	0.0482032	0.998604	0.998604	ITGB2/CDK5/INSIG1/AP3D1/SEC24A/ADAM10/RILPL1/ITGB1BP1/VAMP2/SEC23A	10
GO:2000181	negative regulation of blood vessel morphogenesis	10/1067	25/4549	0.0482032	0.998604	0.998604	KRIT1/HOXA5/DCN/TBXA2R/HGS/CTNNB1/GTF2I/ITGB1BP1/CHGA/ANGPT2	10
GO:0048568	embryonic organ development	24/1067	74/4549	0.0482067	0.998604	0.998604	IFT57/CRYAA/PRKRA/HOXA5/RARRES2/INSIG1/CSF2/GJB6/PLK4/THOC5/ABR/RNF112/SLC9A3R1/CTNNB1/ASCL2/IGF2/SLC39A1/PKD2/RBPJ/KIT/ATP6V1B1/BMI1/HSF1/NR2F2	24
GO:1901987	regulation of cell cycle phase transition	17/1067	49/4549	0.0490854	0.998604	0.998604	MRNIP/PCID2/TEX14/AURKB/BIRC5/HYAL1/OVOL1/CCND1/PKD2/ABRAXAS1/CDC26/PLCB1/PKIA/SPDL1/XRCC3/PSMG2/CDK1	17
Note: GO terms related to responses to various stimuli or stresses are highlighted with bold type; GO terms related to regulations of different phases of cell cycle are highlighted with itlics.
