# Supplementary material for: Population Structure, and Selection Signatures Underlying High-Altitude Adaptation Inferred From Genome-Wide Copy Number Variations in Chinese Indigenous Cattle
Source: Front Genet. 2020 Feb 14;10:1404. doi: 10.3389/fgene.2019.01404 (PMC7033542; doi:10.3389/fgene.2019.01404)
Supplement: Supplementary file 10 [file Table_10.xls]

## Sheet: Table S9
Table S10 CNV segments at top 0.5% of Fst value within the taurine-type breeds.
	CNV segments						High-altitude TB (total 10 individuals)					Low-altitude MG (total 7 individuals)
							count (frequency)					count (frequency)
Chr.	start	end	Fst	genes	cn=0	cn=1	cn=2	cn=3	cn=4	cn=0	cn=1	cn=2	cn=3	cn=4
14	66648625	66665135	0.595238	--	0	0	10 (1.000)	0	0	0	5 (0.714)	2 (0.286)	0	0
3	120552193	120556310	0.49	--	0	7(0.7000)	3(0.3000)	0	0	0	0	7 (1.000)	0	0
6	109709080	109714223	0.49	LETM1	0	7(0.7000)	3(0.3000)	0	0	0	0	7 (1.000)	0	0
14	66636154	66648624	0.43956	MGC148714	0	0	10 (1.000)	0	0	0	4 (0.571)	3 (0.429)	0	0
14	66665136	66666069	0.43956	--	0	0	10 (1.000)	0	0	0	4 (0.571)	3 (0.429)	0	0
17	74805028	74836296	0.43956	SEPTIN5	0	10 (1.000)	0	0	0	0	3 (0.429)	4 (0.571)	0	0
17	74895306	74905547	0.43956	TXNRD2	0	10 (1.000)	0	0	0	0	3 (0.429)	4 (0.571)	0	0
22	1758241	1763355	0.43956	SLC4A7	0	0	10 (1.000)	0	0	0	4 (0.571)	3 (0.429)	0	0
14	2826632	2857000	0.419841	THEM6	0	8 (0.800)	2 (0.200)	0	0	0	1(0.143)	6 (0.857)	0	0
11	103949579	104014308	0.419841	--	0	8 (0.800)	2 (0.200)	0	0	0	1(0.143)	6 (0.857)	0	0
25	527108	591662	0.419841	RAB40C WFIKKN1 METTL26 RHOT2 LOC516108 STUB1 WDR24 FBXL16 MCRIP2	0	8 (0.800)	2 (0.200)	0	0	0	1(0.143)	6 (0.857)	0	0
Note: TB represents Tibetan cattle; MG represents Menggu cattle.
