# Supplementary material for: Population Structure, and Selection Signatures Underlying High-Altitude Adaptation Inferred From Genome-Wide Copy Number Variations in Chinese Indigenous Cattle
Source: Front Genet. 2020 Feb 14;10:1404. doi: 10.3389/fgene.2019.01404 (PMC7033542; doi:10.3389/fgene.2019.01404)
Supplement: Supplementary file 11 [file Table_11.xls]

## Sheet: Table S9
Table S11 CNV segments at top 0.5% of Fst value within the Bos taurus × Bos indicus hybrid comparison.
	CNV segments		Fst values	Genes	High-altitude hybrids (total 24 individuals)					Low-altitude hybrids (total 54 individuals)
Chr.	Start	End			Count (Frequency)					Count (Frequency)
					cn=0	cn=1	cn=2	cn=3	cn=4	cn=0	cn=1	cn=2	cn=3	cn=4
29	51343245	51351198	0.330882	--	0	10(0.417)	14 (0.583)	0	0	0	0	54(1.000)	0	0
29	51332200	51343244	0.278758	TOLLIP	0	10(0.417)	14 (0.583)	0	0	0	1(0.019)	53 (0.981)	0	0
29	51351199	51371767	0.278758	IFITM1 IFITM3	0	10(0.417)	14 (0.583)	0	0	0	1(0.019)	53 (0.981)	0	0
29	51197918	51209687	0.257143	--	0	8 (0.333)	16 (0.667)	0	0	0	0	54 (1.000)	0	0
29	51320590	51332199	0.242198	TOLLIP	0	9 (0.375)	15 (0.625)	0	0	0	1 (0.019)	53 (0.981)	0	0
11	105710194	105715705	0.233352	NOXA1	0	21(0.875)	3(0.125)	0	0	0	19(0.352)	35 (0.648)	0	0
22	60198815	60203956	0.221831	RUVBL1	0	7(0.292)	17(0.708)	0	0	0	0	54 (1.000)	0	0
6	72002727	72096909	0.221831	--	0	0	17(0.708)	7 (0.292)	0	0	0	54 (1.000)	0	0
21	71505398	71525965	0.221831	LOC524810	0	0	17(0.708)	7 (0.292)	0	0	0	54 (1.000)	0	0
29	51264978	51276193	0.221831	SIGIRR PKP3	0	7 (0.292)	17(0.708)	0	0	0	0	54 (1.000)	0	0
29	51209688	51211670	0.216923	--	0	8 (0.333)	16 (0.667)	0	0	1 (0.019)	0	53 (0.981)	0	0
29	51174709	51197917	0.206835	--	0	8 (0.333)	16 (0.667)	0	0	0	1 (0.019)	53 (0.981)	0	0
1	147425142	147429091	0.2	--	0	10 (0.417)	14 (0.583)	0	0	0	3 (0.056)	51 (0.944)	0	0
17	73371399	73376855	0.193388	--	0	9 (0.375)	15 (0.625)	0	0	12 (0.222)	39 (0.722)	3(0.056)	0	0
11	105715706	105728308	0.18828	--	0	21 (0.875)	3 (0.125)	0	0	0	22 (0.407)	32 (0.593)	0	0
6	72096910	72106791	0.1875	--	0	0	18 (0.750)	6 (0.250)	0	0	0	54 (1.000)	0	0
21	71525966	71573501	0.1875	LOC524810	0	0	18 (0.750)	6 (0.250)	0	0	0	54 (1.000)	0	0
7	4676303	4705660	0.1875	SSBP4 LRRC25	0	6 (0.250)	18 (0.750)	0	0	0	0	54 (1.000)	0	0
29	51256539	51264977	0.1875	--	0	6 (0.250)	18 (0.750)	0	0	0	0	54 (1.000)	0	0
11	13001510	13018062	0.1875	DYSF	0	6 (0.250)	18 (0.750)	0	0	0	0	54 (1.000)	0	0
22	60203957	60217277	0.172669	RUVBL1	0	7 (0.292)	17 (0.708)	0	0	0	1 (0.019)	53 (0.981)	0	0
29	51276194	51320589	0.172669	TOLLIP PKP3	0	7 (0.292)	17 (0.708)	0	0	0	1 (0.019)	53 (0.981)	0	0
16	51634955	51643741	0.170139	--	0	1 (0.042)	23 (0.958)	0	0	0	25 (0.463)	29 (0.537)	0	0
17	73366927	73371398	0.168	--	0	10(0.417)	14(0.583)	0	0	12 (0.222)	39(0.722)	3 (0.056)	0	0
12	88902827	88917105	0.16732	COL4A1	0	8 (0.333)	16 (0.667)	0	0	0	2(0.037)	52 (0.963)	0	0
16	8605747	8623933	0.159611	--	5 (0.208)	1 (0.042)	18 (0.750)	0	0	0	0	54 (1.000)	0	0
16	51633917	51634954	0.158679	--	0	1 (0.042)	23 (0.958)	0	0	0	24 (0.444)	30 (0.556)	0	0
1	16958282	16982945	0.15411	--	0	5 (0.208)	19 (0.792)	0	0	0	0	54 (1.000)	0	0
2	108282665	108285133	0.15411	SLC4A3	0	5 (0.208)	19 (0.792)	0	0	0	0	54 (1.000)	0	0
12	57399771	57419504	0.15411	--	0	5 (0.208)	19 (0.792)	0	0	0	0	54 (1.000)	0	0
29	51211671	51256538	0.15411	--	0	5 (0.208)	19 (0.792)	0	0	0	0	54 (1.000)	0	0
9	105024811	105035855	0.15411	--	0	5 (0.208)	19 (0.792)	0	0	0	0	54 (1.000)	0	0
11	13018063	13026968	0.15411	DYSF	0	5 (0.208)	19 (0.792)	0	0	0	0	54 (1.000)	0	0
18	45300008	45321482	0.15411	--	5 (0.208)	0	19 (0.792)	0	0	0	0	54 (1.000)	0	0
17	74292319	74305201	0.149383	PRODH	0	16 (0.667)	8 (0.333)	0	0	0	14 (0.259)	40 (0.741)	0	0
17	73376856	73391908	0.148676	--	0	9 (0.375)	15 (0.625)	0	0	12 (0.222)	36 (0.667)	6 (0.111)	0	0
11	103821456	103827010	0.147655	--	0	23 (0.958)	1 (0.042)	0	0	0	31 (0.574)	23 (0.426)	0	0
17	74154357	74157145	0.141738	PRODH	0	15 (0.625)	9 (0.375)	0	0	4 (0.074)	10 (0.185)	40 (0.741)	0	0
11	105677940	105690535	0.140964	--	0	14 (0.583)	10 (0.417)	0	0	0	11 (0.204)	43 (0.796)	0	0
19	1591038	1651670	0.139727	--	0	6 (0.250)	18 (0.750)	0	0	0	1 (0.019)	53 (0.981)	0	0
29	50824530	50830719	0.139727	--	0	6 (0.250)	18 (0.750)	0	0	0	1 (0.019)	53 (0.981)	0	0
29	50854859	50864265	0.138889	TALDO1	0	9 (0.375)	15 (0.625)	0	0	0	4 (0.074)	50 (0.926)	0	0
3	120415697	120425826	0.137745	--	0	3 (0.125)	21 (0.875)	0	0	0	28 (0.519)	26 (0.481)	0	0
